# Supplementary material for: Targeting miR‐31 represses tumourigenesis and dedifferentiation of BRAFV600E‐associated thyroid carcinoma
Source: Clin Transl Med. 2024 May 26;14(5):e1694. doi: 10.1002/ctm2.1694 (PMC11128713; doi:10.1002/ctm2.1694)
Supplement: Supplementary file 2 — Supporting information [file CTM2-14-e1694-s001.xlsx]

## Sheet: Sheet1
Table S1. Clinicopathological features of PTC samples
Acronym	Age	Gender	Cancer Subtype	Sample Type	pT	pN	M
HJ	66	Female	Papillary Thyroid Carcinoma	Primary	T3b	N0	M0
YWF	57	Female	Papillary Thyroid Carcinoma	Primary	T1a	N1a	M0
LMZ	74	Female	Papillary Thyroid Carcinoma	Primary	T4a	N1a	M0
WGX	59	Female	Papillary Thyroid Carcinoma	Primary	T4a	N1a	M0
FX	63	Female	Papillary Thyroid Carcinoma	Primary	T1	N1a	M0
LJL	59	Female	Papillary Thyroid Carcinoma	Primary	T1b	N1a	M0
XFL	66	Male	Papillary Thyroid Carcinoma	Primary	T1a	N1a	M0
ZSJ	64	Female	Papillary Thyroid Carcinoma	Primary	T1a	N1a	M0
ZSY	56	Male	Papillary Thyroid Carcinoma	Primary	T1a	N1a	M0
WJG	59	Male	Papillary Thyroid Carcinoma	Primary	T1a	N1a	M0
WYL	60	Female	Papillary Thyroid Carcinoma	Primary	T1a	N1a	M0
ZH	23	Male	Papillary Thyroid Carcinoma	Metastasis	T1b	N1	M1
FCH	35	Female	Papillary Thyroid Carcinoma	Metastasis	T1a	N1	M1
LXJ	31	Female	Papillary Thyroid Carcinoma	Metastasis	T1a	N1	M1
HHX	56	Male	Papillary Thyroid Carcinoma	Primary	T3b	N1a	M0
GMJ	22	Female	Papillary Thyroid Carcinoma	Primary	T0	N0	M0
FJJ	54	Male	Papillary Thyroid Carcinoma	Primary	T1b	N1a	M0
LDM	46	Female	Papillary Thyroid Carcinoma	Primary	T1a	N1b	M0
SHL	36	Female	Papillary Thyroid Carcinoma	Primary	T2	N1a	M0
SHY	70	Female	Papillary Thyroid Carcinoma	Primary	T1a	N0	M0
LZL	43	Female	Papillary Thyroid Carcinoma	Primary	T1a	N0	M0
ZD	46	Female	Papillary Thyroid Carcinoma	Primary	T1a	N0	M0
CJ	34	Female	Papillary Thyroid Carcinoma	Primary	T1a	N1a	M0
TYP	48	Female	Papillary Thyroid Carcinoma	Primary	T1a	N1a	M0
XSX	51	Female	Papillary Thyroid Carcinoma	Primary	T1a	N1a	M0
ZD	30	Female	Papillary Thyroid Carcinoma	Primary	T1b	N0	M0
WHZ	50	Male	Papillary Thyroid Carcinoma	Primary	T4a	N0	M0
CJ	37	Female	Papillary Thyroid Carcinoma	Primary	T1b	N0	M0
SYR	46	Female	Papillary Thyroid Carcinoma	Primary	T1b	N0	M0
LY	30	Male	Papillary Thyroid Carcinoma	Primary	T1a	N1a	M0
FYJ	42	Female	Papillary Thyroid Carcinoma	Primary	T1b	N0	M0
HL	32	Male	Papillary Thyroid Carcinoma	Primary	T2	N1a	M0
ZXX	44	Female	Papillary Thyroid Carcinoma	Primary	T1b	N1a	M0
DYF	19	Male	Papillary Thyroid Carcinoma	Primary	T2	N1b	M0
LZG	47	Male	Papillary Thyroid Carcinoma	Primary	T1a	N1a	M0
LSQ	55	Female	Papillary Thyroid Carcinoma	Primary	T1a	N0	M0
CMZ	41	Female	Papillary Thyroid Carcinoma	Primary	T1a	N0	M0
DXM	52	Female	Papillary Thyroid Carcinoma	Primary	T1a	N1a	M0
ZSF	53	Female	Papillary Thyroid Carcinoma	Primary	T1a	N1a	M0
ZXQ	29	Female	Papillary Thyroid Carcinoma	Primary	T1a	N0	M0
ZXH	52	Female	Papillary Thyroid Carcinoma	Primary	T1a	N0	M0
ZXL	29	Female	Papillary Thyroid Carcinoma	Primary	T1a	N0	M0
GYJ	43	Female	Papillary Thyroid Carcinoma	Primary	T1a	N1a	M0
JSF	67	Female	Papillary Thyroid Carcinoma	Primary	T1a	N0	M0
GHR	53	Female	Papillary Thyroid Carcinoma	Primary	T1a	N1	M0
HXH	44	Female	Papillary Thyroid Carcinoma	Primary	T1a	N0	M0
CGF	46	Female	Papillary Thyroid Carcinoma	Primary	T1a	N0	M0
ZHX	46	Female	Papillary Thyroid Carcinoma	Primary	T1a	N0	M0
HJZ	42	Female	Papillary Thyroid Carcinoma	Primary	T1a	N1a	M0
GLY	45	Female	Papillary Thyroid Carcinoma	Primary	T1a	N0	M0
ZLJ	30	Female	Papillary Thyroid Carcinoma	Primary	T1a	N1b	M0
ZXL	26	Male	Papillary Thyroid Carcinoma	Primary	T1a	N1a	M0
WJ	29	Male	Papillary Thyroid Carcinoma	Primary	T1a	N0	M0
WY	36	Male	Papillary Thyroid Carcinoma	Primary	T1a	N0	M0
YLJ	37	Female	Papillary Thyroid Carcinoma	Primary	T1a	N1a	M0
LDM	54	Female	Papillary Thyroid Carcinoma	Primary	T4a	N1a	M0
SXM	48	Female	Papillary Thyroid Carcinoma	Primary	T1b	N0	M0
LWX	54	Female	Papillary Thyroid Carcinoma	Primary	T3b	N0	M0
LGH	45	Female	Papillary Thyroid Carcinoma	Primary	T1a	N1a	M0
ZXX	29	Female	Papillary Thyroid Carcinoma	Primary	T1a	N0	M0
WJ	43	Female	Papillary Thyroid Carcinoma	Primary	T1a	N1a	M0
WJH	34	Female	Papillary Thyroid Carcinoma	Primary	T1b	N1a	M0
WLL	33	Female	Papillary Thyroid Carcinoma	Primary	T1a	N0	M0
WXL	50	Female	Papillary Thyroid Carcinoma	Primary	T1a	N0	M0
XLH	31	Female	Papillary Thyroid Carcinoma	Primary	T1a	N1a	M0
WWY	49	Female	Papillary Thyroid Carcinoma	Primary	T1a	N0	M0
YQM	44	Female	Papillary Thyroid Carcinoma	Primary	T1a	N1a	M0
WJH	56	Female	Papillary Thyroid Carcinoma	Primary	T1b	N0	M0
HTT	34	Female	Papillary Thyroid Carcinoma	Primary	T2	N1b	M0
LXL	32	Female	Papillary Thyroid Carcinoma	Primary	T1b	N0	M0
GL	32	Male	Papillary Thyroid Carcinoma	Primary	T1a	N1a	M0
MJH	65	Female	Papillary Thyroid Carcinoma	Primary	T1a	N0	M0
SL	43	Female	Papillary Thyroid Carcinoma	Primary	T1a	N0	M0
LS	31	Male	Papillary Thyroid Carcinoma	Primary	T3b	N0	M0
XCM	64	Female	Papillary Thyroid Carcinoma	Primary	T1	N0	M0
DPP	31	Male	Papillary Thyroid Carcinoma	Primary	T1a	N1a	M0
RL	46	Female	Papillary Thyroid Carcinoma	Primary	T2	N0	M0
ZY	50	Female	Papillary Thyroid Carcinoma	Primary	T1a	N0	M0
WSN	36	Female	Papillary Thyroid Carcinoma	Primary	T1b	N1b	M0
CHP	44	Male	Papillary Thyroid Carcinoma	Primary	T1a	N1a	M0
SHX	37	Female	Papillary Thyroid Carcinoma	Primary	T1b	N1a	M0
SFJ	35	Female	Papillary Thyroid Carcinoma	Primary	T1a	N1a	M0
CJX	36	Male	Papillary Thyroid Carcinoma	Primary	T1a	N0	M0
WK	35	Male	Papillary Thyroid Carcinoma	Primary	T1a	N0	M0
WSR	58	Female	Papillary Thyroid Carcinoma	Primary	T1a	N0	M0
YCH	53	Female	Papillary Thyroid Carcinoma	Primary	T1a	N1a	M0
JFY	40	Female	Papillary Thyroid Carcinoma	Primary	T1a	N1a	M0
FWS	43	Male	Papillary Thyroid Carcinoma	Primary	T1a	N1a	M0
ZMY	29	Female	Papillary Thyroid Carcinoma	Primary	T1a	N0	M0
XLJ	51	Male	Papillary Thyroid Carcinoma	Primary	T1b	N0	M0
ZJ	32	Female	Papillary Thyroid Carcinoma	Primary	T3b	N0	M0
SSH	59	Female	Papillary Thyroid Carcinoma	Primary	T1a	N0	M0
LRF	24	Male	Papillary Thyroid Carcinoma	Primary	T1b	N0	M0
CRQ	65	Female	Papillary Thyroid Carcinoma	Primary	T1a	N0	M0
FGL	40	Female	Papillary Thyroid Carcinoma	Primary	T1a	N0	M0
YGX	44	Male	Papillary Thyroid Carcinoma	Primary	T1b	N0	M0
LDZ	53	Male	Papillary Thyroid Carcinoma	Primary	T1b	N1a	M0
CSL	35	Male	Papillary Thyroid Carcinoma	Primary	T1a	N1a	M0
WDY	54	Male	Papillary Thyroid Carcinoma	Primary	T1b	N0	M0
LBY	66	Female	Papillary Thyroid Carcinoma	Primary	T1a	N0	M0
XZY	27	Male	Papillary Thyroid Carcinoma	Primary	T2	N1b	M0
LSM	60	Female	Papillary Thyroid Carcinoma	Primary	T1a	N0	M0
SJ	45	Female	Papillary Thyroid Carcinoma	Primary	T1a	N0	M0
DHX	42	Female	Papillary Thyroid Carcinoma	Primary	T1b	N0	M0
TYG	43	Male	Papillary Thyroid Carcinoma	Primary	T1b	N1a	M0
CJ	34	Female	Papillary Thyroid Carcinoma	Primary	T1a	N1a	M0
SL	39	Female	Papillary Thyroid Carcinoma	Primary	T1a	N1a	M0
YLY	48	Female	Papillary Thyroid Carcinoma	Primary	T1b	N1a	M0
SGY	33	Male	Papillary Thyroid Carcinoma	Primary	T1b	N1a	M0
LYF	55	Female	Papillary Thyroid Carcinoma	Primary	T1a	N0	M0
RJL	55	Female	Papillary Thyroid Carcinoma	Primary	T1a	N0	M0
XRK	54	Male	Papillary Thyroid Carcinoma	Primary	T1b	N0	M0
LSH	26	Female	Papillary Thyroid Carcinoma	Primary	T1a	N0	M0
JZX	46	Female	Papillary Thyroid Carcinoma	Primary	T1a	N1a	M0
CJN	32	Female	Papillary Thyroid Carcinoma	Primary	T1a	N0	M0
PCQ	51	Male	Papillary Thyroid Carcinoma	Primary	T1a	N1a	M0
SZB	54	Female	Papillary Thyroid Carcinoma	Primary	T1a	N1a	M0
ZXF	38	Female	Papillary Thyroid Carcinoma	Primary	T1a	N0	M0
DXJ	56	Female	Papillary Thyroid Carcinoma	Primary	T1a	N0	M0
SJL	46	Male	Papillary Thyroid Carcinoma	Primary	T1a	N1a	M0
ZX	36	Female	Papillary Thyroid Carcinoma	Primary	T1a	N1a	M0
CFM	37	Female	Papillary Thyroid Carcinoma	Primary	T1a	N1a	M0
YLS	16	Female	Papillary Thyroid Carcinoma	Primary	T2	N1a	M0
ZZX	53	Female	Papillary Thyroid Carcinoma	Primary	T1a	N0	M0
ZYS	53	Male	Papillary Thyroid Carcinoma	Primary	T1a	N1a	M0
LYQ	39	Female	Papillary Thyroid Carcinoma	Primary	T2	N1a	M0
ZXF	47	Male	Papillary Thyroid Carcinoma	Primary	T1a	N0	M0
HZY	39	Female	Papillary Thyroid Carcinoma	Primary	T1a	N1a	M0
SXL	30	Male	Papillary Thyroid Carcinoma	Primary	T1a	N0	M0
ZYJ	48	Female	Papillary Thyroid Carcinoma	Primary	T1a	N0	M0
LCB	48	Male	Papillary Thyroid Carcinoma	Primary	T1b	N0	M0
LYH	49	Female	Papillary Thyroid Carcinoma	Primary	T1a	N0	M0
YJ	31	Female	Papillary Thyroid Carcinoma	Primary	T1b	N1b	M0
SL	38	Female	Papillary Thyroid Carcinoma	Primary	T1a	N1a	M0
LJ	38	Female	Papillary Thyroid Carcinoma	Primary	T1b	N1a	M0
DXL	44	Female	Papillary Thyroid Carcinoma	Primary	T1a	N0	M0
ZJW	48	Male	Papillary Thyroid Carcinoma	Primary	T1b	N1a	M0
HXL	32	Female	Papillary Thyroid Carcinoma	Primary	T1b	N1a	M0
CRG	53	Male	Papillary Thyroid Carcinoma	Primary	T1b	N1b	M0
