# Supplementary material for: Targeting miR‐31 represses tumourigenesis and dedifferentiation of BRAFV600E‐associated thyroid carcinoma
Source: Clin Transl Med. 2024 May 26;14(5):e1694. doi: 10.1002/ctm2.1694 (PMC11128713; doi:10.1002/ctm2.1694)
Supplement: Supplementary file 3 — Supporting information [file CTM2-14-e1694-s002.xlsx]

## Sheet: Table S3
Table S2. List of PCR primers of human and mouse.
Human	Forward strand	Reverse strand
U6	CCTGCTTCGGCAGCACA	TGGAACGCTTCACGAA
miR-31	TGCGAGGCAAGATGCTGGCA	CCAGTGCAGGGTCCGAGGT
GAPDH	CCTGTTCGACAGTCAGCCG	CGACCAAATCCGTTGACTCC
LPXN	CCACCACCTTCTAAAACGTCAG	CCCAAGCATTGAGTCCAGGG
FGF7	CTGTCGAACACAGTGGTACCTG	CCAACTGCCACTGTCCTGATTTC
PAX5	CTTGCTCATCAAGGTGTCAGGC	TGGCGACCTTTGGTTTGGATCC
TMPRSS11F	TTCTGTAGGCGGTCGATTTATCA	TGCTGTCAATAGGTGTGAGTCT
RHBDL3	CACAGGCTACATTAGCACAGG	AACGCTTGTTGCTCATTAGGC
KIAA1024	TCCTTTGAATCATGTAGGTCGGA	GCAGTCCTTGCAGTCCATCT
CEBPA	GTCGGTGGACAAGAACAGCA	ATTGTCACTGGTCAGCTCCAG
VAV3	GAGTGGAGTCAGCCATCTCTAG	CACGTTGCATAGGAACCACAAGC
PLXNA2	CTACCTGTCCAGTGTCAACAAG	GGTCGGGAAGTAATCCTGCTT
SCL43A2	AGTCAGAGGGCTTTTACTCCTAC	GTCCATGACGATACCCAGGG
YPEL2	AGGAAGTCAAGGACGAGCATA	CCTGTTAGCAACACTCGCTCT
LATS2	GTTCTTCATGGAGCAGCACGTG	CTGGTAGAGGATCTTCCGCATC
PHF21B	GCGACAAACAAGCTTTGGGA	TGGCCTAACCTGAGGTAGCA
KCNN3	CAGCCTTCTGGCTCATCACT	GTATGTGTGGGGCACCATGT
UCN2	ACCCCTATCCCAACCTTCCA	GGGACATCCAGCGATAGGAC
EDNRB	CCTAAAGGAGACAGGACGGC	GTGGAGTTCCCGATGATCCC
DACH1	CCCAATCTCCACGTCTGCTT	GGAACAGAGTTGGCCCAGAG
c-Jun	GTGCCGAAAAAGGAAGCTGG	CTGCGTTAGCATGAGTTGGC
JunB	GTCAAAGCCCTGGACGATCT	TTGGTGTAAACGGGAGGTGG
CXCL1	GCGCCCAAACCGAAGTC	TGCAGGATTGAGGCAAGCTT
CXCL5	CCAATCTTCGCTCCTCCAAT	TCCTTGTTTCCACCGTCCA
Cyclin D1	GCTGCGAAGTGGAAACCATC	CCTCCTTCTGCACACATTTGAA
c-Met	AGCGTCAACAGAGGGACCT	GCAGTGAACCTCCGACTGTATG
CTNNB1	CATCTACACAGTTTGATGCTGCT	GCAGTTTTGTCAGTTCAGGGA
CD9	TTCCTCTTGGTGATATTCGCCA	AGTTCAACGCATAGTGGATGG
CD82	TGTCCTGCAAACCTCCTCCA	TGTCCTGCAAACCTCCTCCA
AXIN1	GGTTTCCCCTTGGACCTCG	CCGTCGAAGTCTCACCTTTAATG
AXIN2	TACACTCCTTATTGGGCGATCA	TTGGCTACTCGTAAAGTTTTGGT
SFRP1	ACGTGGGCTACAAGAAGATGG	CAGCGACACGGGTAGATGG
SFRP5	CTGAGATGCTGCACTGCCACAA	GTCAGCACTGTGCTCCATCTCA
SP1	TGGCAGCAGTACCAATGGC	CCAGGTAGTCCTGTCAGAACT
FBXW2	GTTCAGCACTTGGTCTCTACCAG	GTAGCGGTTGTCAAACAGCAGG
β-TrCP	GGACACAAACGAGGCATTGCCT	CAACGCACCAATTCCTCATGGC
NKD1	GAAGATGGAGAGAGTGAGCGAAC	GTCATACAGGGTGAAGGTCCAC
LRP6	CAGTTGGAGTGGTGCTGAAAGG	CCATCCAAAGCAGCCCGTTCAA
LGR4	GGAGCATTTGATGGTAATCCACTC	CCATGCTTGCACCACGAATGAC
LGR5	CCTGCTTGACTTTGAGGAAGACC	CCAGCCATCAAGCAGGTGTTCA
PAR6	CTATACGGATGCTCATGGCGAC	GAGAGTTGGAGGCAAAAGCCAG
Mouse	Forward strand	Reverse strand
Gapdh	AGGTCGGTGTGAACGGATTTG	TGTAGACCATGTAGTTGAGGTCA
Cebpa	GCAAAGCCAAGAAGTCGGTGGA	CCTTCTGTTGCGTCTCCACGTT
Dach1	GCCTTCCAGTTAGCCATCCTCT	ACAGATGCTGGAGGTAGGCTGA
Pax8	CAGAAGGCGTTTGTGACAATGA	TGCACTTTGGTCCGGATGAT
Tpo	TGACTTCCAGGAGCACACAG	GCAAGTTCAGTGATGCCAGA
Nis	GCTCAGTCTCGCTCAAAACC	CGTGTGACAGGCCACATAAC
Tg	TGTCCCACCAAGTGTGAAAA	CCAAGGAAAGCTTGTTCAGC
Ttf1	TCCAGCCTATCCCATCTGAACT	CAAGCGCATCTCACGTCTCA
Slc26a4	AGTCTACGCCACCAAGCATGAC	AGACAGAGCAGTGGTAGCCACA
Slc26a8	CATCGCTGATGGGAGCCTTGTT	GGCAAATCCAGCCAACAGACCA
Dio1	GTAGGCAAGGTGCTAATGACGC	ACTGGATGCTGAAGAAGGTGGG
Dio2	GGTGGTCAACTTTGGTTCAGCC	AAGTCAGCCACCGAGGAGAACT
Tshr	CTCTCTTACCCGAGCCACTG	TTGTCACCCGGATCTTCTTC
Duox1	GAAGACTGCGTCATCACCACAG	GCTGCGTTGAAACTTCTCTCGG
Duox2	GAGAAAGGCTGTGACCAAGCAG	TCACGCACTTGCTGGGATGAGT
Glis3	GGACCCATTTCACCTCCAGCAA	CAAAGTCGTGGACACCAGAGAC
ChIP-qPCR	Forward strand	Reverse strand
miR-31-Control	TTTCCCTCCCTCAGGTGA	CAGCATCTTGCCTCCTCT
miR-31-1128	TGTATGTATGCCCTCCAGG	GGAGACAACTTGAACACTCATC
Control	AAAGCCTCCCATCTGTCA	TCGCTCGCTGACCATACTT
BRAFV600E mutation identification:
BRAFV600E-F	TCGAGTGATGATTGGGAGATTC
BRAFV600E-R	CTCAATAGAGGCGAGAATTTGG
