# Supplementary material for: Targeting miR‐31 represses tumourigenesis and dedifferentiation of BRAFV600E‐associated thyroid carcinoma
Source: Clin Transl Med. 2024 May 26;14(5):e1694. doi: 10.1002/ctm2.1694 (PMC11128713; doi:10.1002/ctm2.1694)
Supplement: Supplementary file 4 — Supporting information [file CTM2-14-e1694-s005.xlsx]

## Sheet: Table S3
Table S3. List of indicated shRNA and sgRNA sequences
Gene	Sequence
shctrl	CCTAAGGTTAAGTCGCCCTCG
shc-Jun	AGATGGAAACGACCTTCTATG
shBRAF	TCTGGAGGCCTATGAAGAATA
sgmiR-31#1	TGCTGGCATAGCTGTTGAAC
sgmiR-31#2	CTGGAGAGGAGGCAAGATGC
sgCEBPA#1	CTGTACGAGCGCGTCGGGGC
sgCEBPA#2	TGTACGAGCGCGTCGGGGCG
sgDACH1#1	ACAGTCACCTCTACCGGCGG
sgDACH1#2	CTTCGGCGACTTCGTCTCCG
sgCD9#1	TTCCACATCATCGGCGCAGT
sgCD9#2	TATCCGCAGGAACCGCGAGA
sgCD82#1	GGCCTATGTCTTCATCGGCG
sgCD82#2	GCCTATGTCTTCATCGGCGT
