# Supplementary material for: Targeting miR‐31 represses tumourigenesis and dedifferentiation of BRAFV600E‐associated thyroid carcinoma
Source: Clin Transl Med. 2024 May 26;14(5):e1694. doi: 10.1002/ctm2.1694 (PMC11128713; doi:10.1002/ctm2.1694)
Supplement: Supplementary file 5 — Supporting information [file CTM2-14-e1694-s003.xlsx]

## Sheet: Table S4
Table S4. List of the DEGs from the RNA-seq analysis data of PTC cells
Gene	Control #1	Control #2	Control #3	KO #1	KO #2	KO #3	KO #1/Control #1	KO #2/Control #2	KO #3/Control #3	Mean of Control	Mean of KO	log2FoldChange	-log10(pVal)
EMC10	0.53001	0.643648	0.618785	6.01133	5.84242	5.79012	3.2339	3.47368	3.19904	0.597481	5.88129	3.30221	6.61092
PAQR3	20.2489	20.5053	20.0725	35.217	35.5137	34.8157	0.821171	0.809143	0.758425	20.2756	35.1822	0.796247	6.40904
ADGRE1	0.225823	0.3182	0.372145	3.75518	3.68083	3.55883	3.30104	4.00108	3.53608	0.305389	3.66495	3.61273	5.91296
C2CD2	8.17055	7.45655	7.99289	18.6709	19.0142	18.9138	1.24827	1.23816	1.30233	7.87333	18.8663	1.26292	5.8845
IMPAD1	29.6877	30.2714	30.1044	47.2158	46.8291	48.002	0.635469	0.720496	0.619476	30.0212	47.349	0.65848	5.83074
ZNF544	1.46158	1.57264	1.40219	3.61793	3.70393	3.69632	1.39885	1.3654	1.17978	1.4788	3.67273	1.31467	5.56468
PODXL	14.3228	13.0288	11.7291	43.4245	42.6705	44.048	1.86115	1.64801	1.71494	13.0269	43.381	1.74136	5.43927
CRISPLD1	3.59539	3.58146	3.64289	7.53211	7.50962	7.19088	1.04156	1.02718	1.05056	3.60658	7.41087	1.03977	5.35255
CHRM3	0.0118959	0.00386818	0.00210041	0.393895	0.369949	0.409485	7.27809	5.10582	6.56681	0.00595482	0.39111	6.31691	5.26697
EDARADD	0.0662283	0.122752	0.0912106	1.35634	1.48781	1.41251	4.01199	4.42613	3.43601	0.0933969	1.41888	3.95805	5.24414
RELN	0.0210776	0.022143	0.00343532	0.530712	0.49958	0.48248	7.0892	4.53174	4.54965	0.015552	0.504257	5.3902	5.2346
NFKB1	22.4891	22.3112	23.7348	37.4443	37.9666	38.5252	0.675751	0.803835	0.725132	22.845	37.9787	0.734906	4.99702
CHST11	10.8096	10.5547	10.338	17.9574	17.6043	18.4023	0.765986	0.794813	0.744845	10.5674	17.988	0.768548	4.99421
ZNF502	0.0057604	0	0	0.141162	0.155571	0.160248	7.57617	4.67341	7.72775	0.00192013	0.152327	6.65911	4.80693
TWIST2	6.20843	5.88657	7.09967	15.9581	15.4565	15.8723	1.1202	1.38124	1.41671	6.39823	15.7623	1.30605	4.72861
CARD11	1.17967	1.03901	1.2812	5.99414	6.21973	5.57682	2.27686	2.26786	2.50596	1.16663	5.93023	2.35023	4.72606
RELB	12.0024	13.0427	12.2172	21.4205	21.2929	20.7981	0.799444	0.820349	0.693879	12.4207	21.1705	0.771224	4.72416
POLM	11.3217	10.6452	11.2957	26.4235	25.2013	24.3843	1.15569	1.13407	1.28971	11.0876	25.3364	1.19316	4.63842
S1PR3	7.29038	6.68662	6.93567	10.8088	10.8696	10.8542	0.646189	0.601422	0.670989	6.97089	10.8442	0.639533	4.59684
DZIP1	11.1287	10.3303	11.6593	19.5318	19.8826	19.7934	0.768035	0.857977	0.897076	11.0395	19.736	0.841029	4.57568
C9orf64	0.161601	0.285729	0.2247	3.14691	2.87651	2.71608	3.66783	4.08851	3.4341	0.22401	2.91316	3.73015	4.48175
TAPT1	2.54377	2.68454	2.67872	4.29265	4.25709	4.08333	0.666223	0.709921	0.655249	2.63568	4.21103	0.677131	4.42047
ZNF518B	1.28348	1.28894	1.5325	4.30704	4.10001	4.54707	1.41759	1.85192	1.71847	1.36831	4.31804	1.66266	4.36927
RNF175	0	0	0	0.261222	0.234495	0.281803	7.11957	7.70886	7.56507	0	0.259173	7.4645	4.33801
NES	0.607422	0.510247	0.4862	3.18971	2.75067	3.04673	2.49703	2.35302	2.62141	0.534623	2.9957	2.49049	4.28023
MCTP2	0.972463	0.868904	0.883902	2.05745	1.96196	2.15045	1.14802	1.17192	1.22145	0.908423	2.05662	1.18046	4.26547
ZNF718	0	0	0	0.0448031	0.0531743	0.0531132	6.58371	6.90667	6.62866	0	0.0503635	6.70635	4.26275
PGBD5	0.197735	0.174073	0.102185	5.35635	6.24603	6.42772	5.92224	5.046	4.91724	0.157998	6.01003	5.29516	4.21441
ZNF711	0.00407028	0.0158824	0	0.648343	0.619582	0.74801	10.0647	7.39222	5.28879	0.00665088	0.671978	7.5819	4.15073
MTMR1	11.55	13.0532	11.5808	20.548	21.0239	21.0415	0.8583	0.892586	0.632741	12.0613	20.8711	0.794542	4.14215
CDKL2	0.183546	0.212362	0.212536	0.679919	0.681197	0.604522	1.67558	1.74421	1.65474	0.202815	0.655213	1.69151	4.12129
ZMAT1	0.0102463	0.00499767	0.0108549	0.277995	0.226408	0.246172	4.29155	4.53615	5.61892	0.00869962	0.250192	4.81554	4.04408
IL32	4.95717	4.96206	3.9583	15.8	17.2797	18.2436	2.12343	1.90662	1.64866	4.62584	17.1078	1.8929	4.03862
DNAJC3	19.8847	17.9369	19.2039	33.2422	32.6277	35.0375	0.762725	0.844502	0.868242	19.0085	33.6358	0.825156	4.03675
COL7A1	34.9201	33.3902	34.3879	56.5363	52.757	53.2441	0.615496	0.635832	0.737918	34.2327	54.1791	0.663082	4.01931
IRS2	2.39607	2.9335	2.66048	5.09954	5.29714	5.19431	0.991464	1.14343	0.77585	2.66335	5.197	0.970248	3.97588
NFASC	0.0342076	0.00981466	0.0255808	0.237748	0.269249	0.286673	3.37935	3.08567	4.54449	0.023201	0.264557	3.66983	3.94869
SCARF2	1.13483	0.912391	1.10315	2.10647	2.08965	2.13408	0.919134	0.937975	1.18464	1.05012	2.11007	1.01392	3.93887
SLC1A1	0.651077	0.442239	0.357647	2.42703	2.16095	2.21575	2.59079	1.79329	2.433	0.483655	2.26791	2.27236	3.93687
IQCA1	0.0745759	0.0909368	0.092173	5.97212	7.45358	6.35484	6.3219	6.42661	6.00434	0.0858952	6.59351	6.25095	3.89924
SERPINA1	53.2196	52.5706	43.3485	96.5727	98.8355	99.9666	1.18707	0.936749	0.855518	49.7129	98.4582	0.993113	3.89196
CCL28	0	0	0	0.302548	0.380839	0.366137	8.24321	8.51326	8.20387	0	0.349841	8.32011	3.88825
DOCK9	10.0774	10.8254	10.904	16.7291	17.7087	18.0532	0.697625	0.86838	0.606095	10.6023	17.497	0.724033	3.87876
UCHL1	76.7088	82.1388	85.7728	147.999	144.517	136.575	0.750677	0.859486	0.82761	81.5401	143.031	0.812591	3.86303
IL15RA	1.74241	1.72402	1.54265	4.52044	4.24738	3.93442	1.45815	1.20166	1.36812	1.6697	4.23408	1.34265	3.84229
TADA2B	5.27357	4.67245	4.73255	7.8018	7.8299	8.1027	0.724349	0.646847	0.717741	4.89286	7.91147	0.696313	3.83478
TLR4	0.425288	0.489419	0.675822	2.39031	2.37382	2.73929	1.80982	2.71346	2.26534	0.530176	2.50114	2.26287	3.8198
STAT5A	1.34553	1.28164	1.55503	4.647	5.03869	4.28123	1.69373	1.69674	1.83606	1.39407	4.65564	1.74218	3.81513
WWC3	2.02554	1.63574	0.809696	8.68066	7.61298	7.89822	3.23039	1.99031	2.38579	1.49032	8.06396	2.5355	3.78362
DYSF	0.56314	0.38401	0.434409	1.347	1.25509	1.26747	1.52786	1.1972	1.78786	0.46052	1.28985	1.50431	3.78189
ZNF625	0.0551967	0.0215379	0.0350851	1.53621	1.27387	1.22841	5.11894	4.47185	6.05351	0.0372733	1.34616	5.21477	3.76832
PPCS	6.76536	6.67574	6.98131	11.7142	10.6386	11.2502	0.605689	0.760888	0.78932	6.80747	11.201	0.718632	3.76449
ZNF697	11.474	10.953	11.1501	16.9857	18.5882	18.0764	0.735345	0.682996	0.611149	11.1924	17.8834	0.676497	3.75632
ARHGAP45	1.15233	1.41568	1.39993	2.51614	2.65537	2.59927	0.921325	1.2005	0.807687	1.32265	2.59026	0.976505	3.75008
SLC39A8	14.057	14.775	13.7523	24.7383	23.1379	25.5248	0.748586	0.887848	0.721732	14.1947	24.467	0.786055	3.74996
KCNAB2	5.12384	5.39219	8.56997	24.8125	26.4387	23.5675	1.62325	2.22865	2.18018	6.362	24.9396	2.01069	3.74902
FUOM	0.0741338	0.0361591	0.0196343	1.16788	1.11482	0.921796	5.64719	3.62572	4.912	0.043309	1.06816	4.7283	3.74602
ALOX5AP	7.19429	5.11617	12.8059	84.8061	105.956	100.356	3.04634	3.82899	4.02861	8.37213	97.0393	3.63465	3.7172
C7orf31	1.07129	1.02339	1.22312	2.05008	1.9488	2.08226	0.669713	0.985649	0.980049	1.10593	2.02705	0.87847	3.65788
HCAR2	0.363309	0.32783	0.433	1.31957	1.32683	1.1332	1.6107	1.66555	1.98381	0.374713	1.25987	1.75335	3.63535
ZNF22	0.0170198	0.00830149	0.00901537	0.92354	1.00288	0.760427	6.61577	5.42961	6.61738	0.0114456	0.895616	6.22092	3.61128
NKX2-5	0.0110981	0.0541316	0.0117573	0.922747	0.953676	0.739101	6.16074	5.92938	4.03812	0.0256624	0.871841	5.37608	3.60856
IKBKE	3.65701	3.91457	3.24205	6.95225	6.40464	6.69643	0.980084	0.899884	0.806697	3.60454	6.68444	0.895555	3.59086
LATS2	8.75794	7.8052	7.48649	14.3162	13.3942	13.6307	0.837249	0.665443	0.853281	8.01654	13.7804	0.785324	3.58984
PDLIM3	0.471396	0.473786	0.476695	1.11893	1.06968	0.957339	1.16239	1.04806	1.21657	0.473959	1.04865	1.14234	3.56011
JAM3	0.229749	0.208841	0.199141	1.05565	1.31404	1.29852	2.71563	2.52289	2.31254	0.212577	1.22274	2.51702	3.55907
ZNF331	0.0815303	0.151492	0.0452429	0.496091	0.467066	0.474563	3.35013	2.56189	1.68662	0.0927552	0.47924	2.53288	3.54977
CXCL3	13.9334	13.0554	10.2692	35.9038	41.8374	42.1267	2.02426	1.62333	1.43753	12.4193	39.9559	1.69504	3.54781
CD163L1	3.54269	3.72614	3.92687	6.14692	6.34	5.77632	0.689074	0.732508	0.700289	3.7319	6.08775	0.70729	3.53412
LHX1	15.949	13.7651	17.6962	29.0809	29.8754	30.1279	0.75353	0.944873	1.0572	15.8034	29.6947	0.918533	3.52575
KNDC1	0	0.00531565	0	0.0286145	0.0267571	0.0321551	5.15036	5.7294	2.27817	0.00177188	0.0291756	4.38597	3.49098
BDH1	6.51118	6.03933	6.75791	9.96032	10.6449	10.9135	0.653501	0.772346	0.69992	6.43614	10.5063	0.708589	3.48824
ZNF513	1.0034	1.01647	1.1141	1.73947	1.70552	1.87879	0.611754	0.931419	0.752609	1.04466	1.77459	0.765261	3.48588
RPS6KA1	17.3973	17.0588	16.4399	32.5161	29.5189	28.8374	0.842449	0.756323	0.908778	16.9653	30.2908	0.83585	3.47832
TMPRSS15	0.00454027	0.0221453	0.0192398	2.90077	2.16255	2.40363	6.76339	8.91808	6.97827	0.0153085	2.48898	7.55325	3.46818
SVEP1	0.00151943	0.00444665	0.00160968	0.0611713	0.0802051	0.0653247	5.45922	5.29937	3.70906	0.00252525	0.0689004	4.82255	3.46123
CCNJL	2.9669	2.83814	2.88119	5.62605	5.11733	5.91342	0.826589	1.02215	0.965181	2.89541	5.55227	0.937972	3.45154
PGAM2	0.91919	0.76858	0.811488	1.91542	1.66571	1.84494	1.03272	1.03039	1.29279	0.833086	1.80869	1.11863	3.44774
KY	0.0695992	0.0635142	0.0475697	0.18274	0.157098	0.17223	1.71488	1.33123	1.49905	0.0602277	0.170689	1.51505	3.43058
CCDC149	1.24639	1.21931	1.16331	2.6514	2.47496	2.26809	1.08687	0.890777	1.09861	1.20967	2.46481	1.02542	3.4209
TGM2	0.0690505	0.0673593	0.0685798	0.207739	0.243701	0.200095	1.81809	1.55538	1.59593	0.0683299	0.217178	1.65647	3.42082
ADA2	0.0433661	0.0338432	0.0459419	0.151817	0.133089	0.164509	1.52001	1.93853	2.12734	0.0410504	0.149805	1.86196	3.41908
ETNK2	1.18997	0.791823	1.62799	4.41417	4.99186	5.16187	1.61386	2.14338	2.45572	1.20326	4.85596	2.07099	3.41676
SLC46A3	0.338187	0.369493	0.272288	1.01818	1.20395	1.2487	2.13868	1.90936	1.43864	0.326656	1.15694	1.82889	3.39569
TBC1D20	0	0	0	0.0804666	0.0594026	0.0652679	6.44771	6.90667	7.17154	0	0.068379	6.84197	3.39469
BDKRB1	2.10481	1.37821	2.65746	9.62704	8.42401	8.00887	1.66174	1.95434	2.78099	2.04683	8.68664	2.13235	3.39192
GSTM4	1.14733	1.75543	1.42019	3.54094	3.35063	3.55318	1.23539	1.6569	0.989918	1.44098	3.48158	1.29407	3.39134
PANX2	0.797591	0.741585	0.567711	3.02672	2.78435	2.42157	2.29037	1.62861	2.0062	0.702295	2.74422	1.97506	3.38084
GNG4	0.230747	0.243853	0.162968	0.518339	0.486266	0.525201	1.57199	1.21225	1.06469	0.212523	0.509935	1.28298	3.36468
MMP3	6.69149	5.26048	14.0945	38.1528	41.7001	41.6764	1.56287	2.6659	2.83643	8.68215	40.5098	2.35506	3.36093
CD83	3.74342	3.40224	3.25143	6.41006	5.75611	5.95204	0.821849	0.696168	0.891849	3.4657	6.03941	0.803289	3.35172
DNAH10	0.14201	0.15769	0.147243	0.305429	0.354222	0.360415	1.26327	1.36985	0.931163	0.148981	0.340022	1.1881	3.35157
GRK3	2.02347	1.74223	1.6438	3.04026	3.04375	3.16596	0.886676	0.672991	0.781304	1.80316	3.08333	0.780324	3.34475
XAGE2	0	0	0	0.601472	0.56243	0.434505	7.11957	7.07526	7.50649	0	0.532802	7.23377	3.34304
KIF5C	0.277714	0.251089	0.505896	2.70919	3.32603	3.5802	2.71377	3.71377	3.40774	0.3449	3.20514	3.27842	3.34143
ARNT2	0.00285956	0.00278952	0.00302941	0.0625674	0.0456347	0.0554438	3.74231	4.15512	4.31313	0.00289283	0.0545486	4.07019	3.33605
DIP2C	0.00499956	0.00487711	0.0158895	0.967014	1.19679	1.34868	6.20153	8.02209	7.52775	0.00858874	1.17083	7.25046	3.32771
CACNG8	0.120024	0.13381	0.174835	1.13111	1.44709	1.51047	3.04492	3.67813	3.05532	0.14289	1.36289	3.25946	3.29962
RARB	0.297917	0.423296	0.370502	0.86157	0.866597	0.977277	1.22188	1.73859	1.00221	0.363905	0.901815	1.32089	3.29409
GCSAML	0	0	0	0.032667	0.0458198	0.0432643	6.1299	6.37155	5.93731	0	0.0405837	6.14626	3.26352
FLG	0.0676841	0.0502375	0.0623515	0.212482	0.175208	0.215826	1.48551	1.69775	2.05501	0.060091	0.201172	1.74609	3.26272
PALM2	0.146092	0.140562	0.220494	0.874005	1.10061	1.14383	2.31606	2.99419	2.61264	0.169049	1.03948	2.64096	3.24045
CADPS	2.88447	2.75395	2.53204	7.26613	6.03968	6.32043	1.25205	1.15888	1.37773	2.72349	6.54208	1.26289	3.23657
SRXN1	0	0	0	0.030421	0.0426695	0.0410222	5.46414	5.7294	5.27329	0	0.0380376	5.48894	3.23526
TFCP2L1	0	0	0.00334622	0.0856973	0.081427	0.0612422	4.42933	7.42656	7.87393	0.00111541	0.0761222	6.57661	3.22297
GPR18	0.127158	0.115184	0.125089	0.31797	0.289896	0.260329	1.20224	1.05482	1.43494	0.122477	0.289398	1.23067	3.21494
STXBP2	0.749413	0.520754	1.18545	4.95061	5.02833	6.27426	2.08133	3.09087	3.2242	0.818539	5.41773	2.7988	3.20994
ADGRL2	0.777682	0.621783	0.539556	1.43066	1.61358	1.62739	1.5777	1.09223	1.17991	0.64634	1.55721	1.28328	3.19171
ALDH1L1	0.213829	0.190713	0.187696	0.636289	0.577486	0.50472	1.61495	1.26352	1.71278	0.197412	0.572832	1.53042	3.189
ICA1	0.276584	0.126473	0.329638	0.945575	0.944321	0.845204	1.51295	1.63533	2.87082	0.244232	0.9117	2.00636	3.18645
CEBPA	0.00712879	0	0	0.0311957	0.0262537	0.0300478	4.7488	1.98337	5.27329	0.00237626	0.0291657	4.00182	3.17217
DMTN	0.281264	0.223832	0.211715	1.46402	1.44471	1.87812	2.76253	2.76283	2.68301	0.238937	1.59562	2.73612	3.16215
KIF21B	2.96675	3.28012	3.65397	5.566	6.17435	5.76583	0.75481	0.985853	0.741013	3.30028	5.83539	0.827225	3.16067
CDH7	0	0	0	0.0136367	0.00956364	0.0131349	4.19042	4.9423	4.96066	0	0.0121117	4.69779	3.15454
ZNF223	0.0480807	0.0938062	0.0740895	0.482012	0.659988	0.604294	3.14246	3.6651	2.33333	0.0719921	0.582098	3.04696	3.14835
JUNB	15.2959	12.8357	15.6902	24.0714	26.5618	25.2317	0.757477	0.749312	0.885259	14.6073	25.2883	0.797349	3.13097
ARHGEF40	13.8436	11.0726	13.7755	21.4499	21.6043	21.2594	0.647233	0.646135	0.932126	12.8972	21.4379	0.741831	3.12919
HRNR	0.253142	0.214649	0.198039	0.691919	0.896405	0.781364	2.17484	1.65245	1.66576	0.221943	0.789896	1.83102	3.11972
VASH2	0.140318	0.111994	0.171175	0.513556	0.657693	0.65596	1.93622	2.2482	2.1704	0.141162	0.609069	2.11827	3.11489
TMEM150C	0.937503	0.96535	0.747956	1.93477	1.93232	1.69283	1.36638	0.879344	0.980721	0.883603	1.85331	1.07548	3.11093
AKR1C1	1.07697	1.4385	2.26432	5.34363	6.40698	5.85934	1.49812	2.46998	1.87073	1.59327	5.86999	1.94628	3.10417
PFKFB4	10.9711	9.30512	11.9901	22.4675	20.2482	19.9673	0.75396	0.89117	1.24986	10.7554	20.8943	0.964997	3.09468
STRA6	1.91514	1.15749	1.92597	5.07091	5.5027	6.27649	1.51211	1.73936	2.10865	1.6662	5.6167	1.78671	3.08948
CLMN	0.714708	0.711473	0.985191	2.1454	2.6321	2.60906	1.41551	1.89502	1.57022	0.803791	2.46219	1.62691	3.08849
GSPT2	1.36322	1.82451	1.48605	2.89917	2.79721	2.97014	0.91012	1.15034	0.646086	1.55793	2.88884	0.902181	3.08628
SACS	21.6643	21.1846	21.2794	39.7164	34.0692	39.3182	0.677046	0.887145	0.884883	21.3761	37.7013	0.816358	3.06304
ALPK2	0.702962	0.95408	1.44086	3.1319	2.96404	2.96942	1.03849	2.10547	1.69272	1.03264	3.02179	1.61223	3.05512
UBA6	44.2353	40.3834	37.4537	65.281	69.0446	74.2511	0.88045	0.774477	0.671061	40.6908	69.5255	0.775329	3.04543
SLC22A23	0.974225	0.954292	1.10033	1.72995	1.70991	1.94797	0.633761	1.02656	0.836094	1.00961	1.79594	0.83214	3.04494
SLC25A42	0.561344	0.468562	0.54564	1.23582	1.0372	1.24401	0.92369	1.17436	1.37608	0.525182	1.17235	1.15804	3.03855
ROBO2	0.00221256	0.00215837	0	0.0910125	0.0814833	0.061551	8.02161	4.67341	5.2203	0.00145697	0.0780156	5.97177	3.03427
LONRF2	0.0748462	0.070033	0.108419	0.647035	0.796921	0.921962	2.87336	3.64685	3.18271	0.0844328	0.78864	3.23431	3.02878
ATRNL1	0.127837	0.136471	0.0919901	0.384203	0.33755	0.309065	1.86969	1.29901	1.46958	0.118766	0.343606	1.5461	3.02075
KLF8	0.00926901	0.0293865	0.022094	0.174414	0.182057	0.132834	3.02197	3.83011	2.53673	0.0202498	0.163101	3.1296	3.02074
CXCL2	48.2516	52.1412	61.0442	105.834	127.16	116.622	1.05673	1.30043	0.999447	53.8123	116.539	1.11887	3.01316
WTIP	0.568711	0.532138	0.331984	6.2979	4.97249	4.47134	3.89615	2.99924	3.53988	0.477611	5.24724	3.47842	3.0124
ZNF85	0.0247221	0.00803888	0.00873017	0.97366	0.708134	0.69469	6.16074	4.78719	6.73987	0.0138304	0.792161	5.89593	2.989
ZNF132	0.327964	0.265604	0.373666	0.63906	0.645688	0.719874	0.785703	1.15974	1.24263	0.322411	0.668207	1.06269	2.98016
NGEF	3.5319	3.12726	2.83015	6.2855	5.60492	5.55115	0.983607	0.679491	0.985118	3.1631	5.81386	0.882739	2.97892
C16orf45	0.271443	0.503965	0.454539	1.01924	1.04266	1.1146	1.19361	2.061	0.992846	0.409982	1.05883	1.41582	2.97886
C1orf94	0.0218855	0	0	0.561858	0.376129	0.461235	8.50545	4.3728	9.37518	0.00729516	0.466407	7.41781	2.97372
SLC40A1	0.079282	0.0607673	0.0299968	0.262683	0.34064	0.276886	3.46863	1.82298	2.07843	0.056682	0.293403	2.45668	2.97255
UBA7	0.558855	0.578545	0.386644	1.90155	2.58316	2.34595	2.73554	2.0956	1.69372	0.508014	2.27689	2.17495	2.9725
A4GALT	0	0	0.0181626	0.105033	0.1368	0.101168	2.83024	6.71574	6.73454	0.0060542	0.114334	5.42684	2.96939
FOXRED2	0.00774875	0.00377948	0.00820899	0.115289	0.104635	0.15024	3.584	4.22763	4.75472	0.00657908	0.123388	4.18879	2.96616
LRP3	0	0.0198983	0	0.294563	0.200322	0.236436	8.11437	8.67948	3.82723	0.00663276	0.243774	6.87369	2.95832
CYYR1	0.0056021	0.0437192	0.00593485	0.147089	0.178804	0.146399	4.73592	4.58359	1.7139	0.0184187	0.157431	3.6778	2.95769
MGST2	4.45561	4.77598	5.41057	8.87807	9.77188	8.38807	0.850599	0.93967	0.872341	4.88072	9.01267	0.887537	2.9559
ZC3H12D	0.0191113	0.0186432	0.028345	0.130465	0.131381	0.173997	2.18921	3.18447	2.75656	0.0220332	0.145281	2.71008	2.95538
PABPC4L	0.64988	0.560247	0.784548	1.25329	1.36366	1.25495	0.795171	0.976183	1.13915	0.664892	1.29063	0.970168	2.95401
FLVCR2	0.496186	0.341671	0.3525	0.848092	0.802596	0.851331	1.18319	0.805271	1.28812	0.396786	0.834006	1.09219	2.95336
HIST1H2AC	2.43895	3.0159	3.56639	7.06514	6.53625	6.11016	0.871147	1.3508	1.20523	3.00708	6.57052	1.14239	2.9485
RHOBTB3	20.5048	18.1942	22.7091	40.0285	47.1147	48.7451	1.05093	1.27655	1.1157	20.4693	45.2961	1.14773	2.94742
RAB20	4.67048	2.78895	4.54318	10.0087	11.9812	10.8143	1.39669	1.23832	1.82111	4.00087	10.9347	1.48537	2.94088
ZNF266	1.70223	2.338	1.61526	4.25917	3.82032	4.07603	1.23959	1.28671	0.843306	1.88516	4.05184	1.1232	2.93971
INSR	0.129805	0.109093	0.118475	0.360043	0.487848	0.436018	2.03729	1.7735	1.69869	0.119124	0.42797	1.83649	2.92212
GPR19	0.236652	0.203697	0.226129	0.345198	0.353171	0.391171	0.639755	0.750977	0.737667	0.222159	0.36318	0.709466	2.91937
ERO1B	1.98105	1.5961	1.88205	4.0959	4.64231	3.74234	1.30032	0.944782	1.33755	1.81974	4.16018	1.19422	2.9151
GPR83	0.0177738	0.0130039	0.00941477	0.0350004	0.0327284	0.0337124	1.72956	0.931117	1.37239	0.0133975	0.0338138	1.34435	2.90636
PPFIBP2	0.579627	0.490751	0.515574	1.18208	0.98005	1.03256	0.92369	0.859601	1.24538	0.528651	1.0649	1.00956	2.90228
SUSD5	0.699961	0.935573	0.610435	3.48949	2.68223	2.76124	2.13256	2.00655	1.87677	0.748656	2.97766	2.00529	2.90207
FSTL1	35.0249	35.8497	36.2256	59.255	70.5604	71.1393	0.95988	1.04953	0.703135	35.7001	66.9849	0.90418	2.88909
GHDC	2.06307	1.93174	1.6751	4.77101	5.76767	4.55102	1.78113	1.16833	1.28218	1.88997	5.0299	1.41055	2.88331
CCR1	0.0280356	0.0136745	0.0742521	0.263772	0.335558	0.366327	2.15916	3.69712	4.17013	0.0386541	0.321886	3.34214	2.87568
A1CF	0	0	0	0.00353205	0.00495416	0.00340207	4.19042	3.98847	4.00626	0	0.00396276	4.06172	2.87224
OR1J1	0	0	0	0.0338807	0.0475221	0.0326339	4.19042	3.98847	4.00626	0	0.0380122	4.06172	2.87224
COL25A1	0.168392	0.15702	0.18364	0.325096	0.316153	0.275557	0.780629	0.736823	1.02676	0.169684	0.305602	0.84807	2.86917
HPSE	1.74396	1.47036	1.28888	2.89273	3.47125	3.27634	1.42697	0.936802	0.954206	1.50107	3.21344	1.10599	2.86817
ICAM2	0.0152363	0	0.0807062	0.346706	0.467597	0.488077	2.50104	4.87617	7.62136	0.0319808	0.434127	4.99952	2.8679
PITPNM1	14.1685	12.2954	13.3106	19.7067	22.5253	22.0961	0.756991	0.668353	0.65872	13.2582	21.4427	0.694688	2.86625
UCN2	4.15534	3.46216	4.08102	8.96479	8.07794	7.29335	0.982787	0.838665	1.3504	3.89951	8.11203	1.05728	2.86601
HSD17B3	0.0130294	0.0190655	0.00690166	0.176753	0.119961	0.142789	3.94706	3.40774	3.1417	0.0129988	0.146501	3.49883	2.86035
PLEKHG4B	0.208878	0.183829	0.153937	0.717332	0.540703	0.589496	1.80838	1.52292	1.94094	0.182214	0.615844	1.75741	2.85392
CDH11	0	0.00368287	0	0.654228	0.491263	0.770188	9.83865	10.8143	7.29196	0.00122762	0.63856	9.31496	2.85261
CST11	0	0	0	0.0982945	0.091914	0.0631183	4.19042	3.98847	4.56099	0	0.0844423	4.24663	2.8373
INHBA	54.6133	45.9755	49.5306	91.6879	110.147	112.338	1.15107	1.06779	0.974032	50.0398	104.724	1.0643	2.83608
ZBTB10	0.677827	0.788459	0.525481	1.69669	1.94559	1.55096	1.88598	1.22117	1.08357	0.663922	1.73108	1.3969	2.82041
ANOS1	0	0	0	0.355874	0.223761	0.307318	8.39884	9.18248	9.35871	0	0.295651	8.98001	2.80723
TBX15	0	0.0103021	0.011188	0.0970492	0.0713032	0.106832	2.59154	7.48762	3.14083	0.00716335	0.0917281	4.40666	2.7847
NAT8L	0.0127786	0	0.00338441	0.0419396	0.043139	0.0350102	3.50362	1.45508	6.83317	0.00538768	0.0400296	3.93062	2.7837
RAB39B	0.128172	0.0573067	0.0452617	0.415988	0.590035	0.549248	3.68035	2.12131	2.82478	0.0769135	0.518424	2.87548	2.78013
KIF5A	0.0296249	0.0995421	0.0697433	0.267921	0.226285	0.274711	1.68939	3.22386	1.40321	0.0663034	0.256305	2.10549	2.77485
PDE4DIP	5.78474	5.18188	5.11155	9.68485	11.7557	12.0401	1.19952	1.08476	0.880389	5.35939	11.1602	1.05489	2.77416
VNN1	0.0439133	0.0428378	0.0982121	0.401412	0.431259	0.304377	2.1248	2.80462	3.18965	0.0616544	0.379016	2.70636	2.76702
GRK5	2.58364	2.19705	1.71567	4.19939	4.50318	4.08296	1.38966	0.687298	0.912516	2.16545	4.26184	0.99649	2.76572
LCE3D	0	0	0.0651471	0.349832	0.52843	0.440638	2.93624	6.99342	6.62866	0.0217157	0.439633	5.51944	2.76532
ZNF804A	5.64477	4.73717	4.68649	8.18481	9.56363	9.46981	1.027	0.773643	0.767036	5.02281	9.07275	0.855894	2.76302
SLC6A8	7.51886	7.80757	12.0211	19.8043	22.1184	21.2812	0.877671	1.52818	1.32096	9.11585	21.0679	1.24227	2.76063
ACSL5	0.850477	1.02876	1.00911	2.13377	2.49176	2.81522	1.30144	1.7534	1.0302	0.962783	2.48025	1.36168	2.75251
COL15A1	0.0450445	0.0946428	0.0917692	0.218343	0.238199	0.271649	1.36939	2.60891	1.18083	0.0771522	0.24273	1.71971	2.75041
ZNF264	2.80471	2.40584	2.81825	4.20675	4.95806	4.84181	0.812953	0.814914	0.784274	2.67627	4.66888	0.804047	2.74643
COL24A1	0.0115261	0.0112438	0.0213687	0.0403507	0.0459852	0.0485824	1.08914	2.07139	1.79186	0.0147129	0.0449728	1.6508	2.73709
NCKAP1L	0.0195935	0.0286704	0.129733	0.312956	0.372817	0.350992	1.51594	4.15147	3.40119	0.0593322	0.345588	3.02287	2.72011
FNDC4	0.108415	0.412464	0.160797	0.948854	1.1845	1.16984	2.86713	3.44389	1.17767	0.227225	1.10106	2.49623	2.71135
PKN1	19.5319	19.4503	24.0268	35.3773	41.6238	41.5511	0.790781	1.1163	0.841174	21.003	39.5174	0.916084	2.71006
CLIC2	0.0348104	0.183372	0.110634	3.26597	2.42723	2.11872	4.44123	5.92238	4.12694	0.109606	2.60397	4.83018	2.70976
PLAC9	0.089172	0.115984	0.157447	0.364204	0.291911	0.350802	0.871262	1.96254	1.60091	0.120868	0.335639	1.47824	2.70723
PSAPL1	0.0360689	0.0469141	0.0254742	0.108733	0.0983951	0.0878397	1.92404	1.30043	1.183	0.0361524	0.0983226	1.46915	2.70367
C20orf96	0	0	0	0.093386	0.0582161	0.0899496	5.15036	6.08591	6.10462	0	0.0805172	5.7803	2.70336
ZNF433	0.164045	0.114305	0.223443	0.410209	0.469887	0.41487	1.06671	1.361	1.81358	0.167265	0.431655	1.41376	2.69664
ZBTB42	0.544255	0.357353	0.504508	1.05343	1.34267	1.17789	1.40887	1.14025	1.53626	0.468705	1.19133	1.36179	2.691
BAAT	0.00547137	0.0160121	0.00579634	0.043097	0.0604493	0.0553482	3.21745	3.22419	1.37239	0.00909327	0.0529648	2.60468	2.67571
LIMCH1	0.73509	0.725174	0.717271	2.30495	3.16514	3.30107	2.13911	2.19372	1.64608	0.725845	2.92372	1.99297	2.66992
RETREG1	1.7675	1.97469	1.85351	3.63214	3.4599	4.34416	0.898207	1.3243	0.857137	1.86524	3.81207	1.02655	2.66425
MACROD1	2.87523	2.58738	3.29394	5.00356	5.59537	4.79125	0.762178	0.763732	0.929293	2.91885	5.13006	0.818401	2.6577
TNFSF13B	0.383207	0.415357	0.308235	0.658346	0.601093	0.610191	0.959309	0.697227	0.641651	0.368933	0.62321	0.766062	2.65716
PHF21B	0	0	0	0.0587831	0.0618383	0.0377467	6.29754	5.91864	6.5144	0	0.0527894	6.24353	2.65234
HLA-DQB1	0	0	0	0.109302	0.0696866	0.0765673	5.46414	5.91864	6.39031	0	0.0851853	5.92436	2.65226
TMEM130	0	0.00622541	0	0.0279265	0.0391706	0.0430381	5.46414	5.91864	2.02136	0.00207514	0.0367117	4.46805	2.64712
UGT2B7	0.393852	0.34267	1.20663	2.84145	2.86172	3.48168	1.2429	3.16733	3.02541	0.647716	3.06162	2.47855	2.63525
FLRT2	1.96265	1.80011	1.60202	2.81427	3.36654	3.1383	1.06929	0.704391	0.622784	1.78826	3.10637	0.798822	2.63458
ZNF613	0.431253	0.720165	0.596251	1.21547	1.17545	1.13993	0.976028	1.42784	0.73261	0.582556	1.17695	1.04549	2.62941
ALDH1A2	0	0	0	0.0208845	0.0292932	0.0352029	5.15036	5.7294	4.96066	0	0.0284602	5.28014	2.6241
ADCY5	0.315917	0.200987	0.225546	0.742319	0.986401	1.0479	2.12439	1.75588	1.86107	0.247483	0.92554	1.91378	2.6132
KLRC1	0.825808	1.13514	0.874857	2.48582	2.6419	2.01463	1.59054	1.3124	1.10805	0.945268	2.38078	1.337	2.6085
CERS4	3.97712	4.72196	5.23506	7.9825	9.34734	8.11463	0.834235	1.05587	0.735496	4.64471	8.48149	0.875201	2.60222
BEST1	0.746164	0.75546	0.550943	2.0284	1.56133	1.65355	1.49949	1.17457	1.40231	0.684189	1.74776	1.35879	2.59953
KIAA1024	0.540617	0.748775	0.75103	1.28108	1.24592	1.1458	0.728034	1.11052	0.752692	0.680141	1.22426	0.863749	2.59868
SLC16A5	1.30932	1.17963	1.29874	2.64219	3.58318	3.10739	1.46133	1.27353	1.14093	1.26257	3.11092	1.29193	2.59431
NOTCH4	0.0305877	0.0298386	0.0324045	1.00511	1.6863	1.54947	5.68242	5.67517	5.03736	0.0309436	1.41363	5.46498	2.57498
TIE1	3.28691	3.51087	7.5894	18.8864	26.9397	25.912	1.82562	3.00587	2.40543	4.79573	23.9127	2.41231	2.56668
VWA3B	0.0608791	0.0692861	0.026873	0.244207	0.174381	0.213837	2.66383	1.82982	1.78708	0.0523461	0.210808	2.09357	2.56336
SORCS2	10.043	8.8844	10.9531	15.4862	18.0003	18.5902	0.714693	0.915592	0.779779	9.96018	17.3589	0.803354	2.55897
MMP1	24.7361	21.0701	50.0813	243.416	381.852	375.185	2.92868	3.95012	3.50826	31.9625	333.484	3.46235	2.55303
NFKB2	18.2481	17.5651	16.4363	32.479	27.4163	27.3472	0.736163	0.610899	0.864941	17.4165	29.0808	0.737334	2.55271
EPHB2	15.2314	13.8827	20.5129	30.6492	35.2761	36.4094	0.780195	1.28452	1.12071	16.5423	34.1116	1.06181	2.55122
OSCAR	0.44082	0.645035	0.778338	4.26225	6.46798	6.77747	3.05046	3.96605	2.70006	0.621398	5.8359	3.23886	2.54775
POLE4	15.7057	15.06	13.8607	30.4184	25.4878	24.8332	0.876669	0.688146	0.992245	14.8755	26.9132	0.852353	2.54621
CPS1	0.643413	0.671523	0.732935	4.2476	3.03624	2.95693	2.04784	2.22685	2.63859	0.682624	3.41359	2.30443	2.54556
CDK5R2	0.0741924	0.0651378	0.117899	0.428561	0.673975	0.58166	2.50261	2.98362	2.68032	0.085743	0.561399	2.72218	2.5343
SNX18	5.64536	5.16179	5.70183	8.32476	9.98859	10.2105	0.806828	0.882123	0.66765	5.503	9.50794	0.785534	2.53103
LRRN3	0.558179	0.524341	0.793919	1.20321	1.39581	1.43777	0.811503	1.39135	1.17557	0.62548	1.3456	1.12614	2.53062
CD6	0.114145	0.146513	0.369139	1.71408	2.69922	2.66389	2.86547	4.56349	3.52034	0.209932	2.35906	3.64977	2.53024
CDA	4.27868	5.43177	6.18864	10.1227	9.68946	8.89377	0.644603	1.0825	0.875998	5.29969	9.56864	0.8677	2.52701
ZNF329	0.40081	0.456159	0.342959	0.8365	0.706504	0.706086	1.03913	0.843252	0.852168	0.399976	0.749697	0.911515	2.52342
UNC5B	2.19049	1.6145	2.20556	4.57488	6.00318	6.28153	1.4424	1.54694	1.48057	2.00352	5.61986	1.48997	2.51915
RPRD1B	0.14559	0.203775	0.181062	0.398884	0.318597	0.368197	0.810215	1.36141	0.944703	0.176809	0.361893	1.03878	2.51664
PXDN	6.75934	6.96298	9.3129	15.5847	19.9192	20.1557	1.09487	1.60346	1.14048	7.6784	18.5532	1.2796	2.51643
IL7	1.91438	1.25871	1.33121	3.07047	2.77453	3.01435	1.05687	0.681967	1.26404	1.50143	2.95312	1.00096	2.51641
ANTXR2	12.7143	13.3607	13.5155	20.8083	25.6114	26.2393	0.920194	1.07252	0.617318	13.1968	24.2197	0.870012	2.50446
AMZ1	0.36387	0.505547	0.332917	1.20629	0.900133	1.04571	1.43089	1.5486	1.2318	0.400778	1.05071	1.40376	2.48898
GGT1	0.405014	0.215506	0.491481	1.60478	2.48595	2.28445	2.33417	2.52057	2.86988	0.370667	2.12506	2.57488	2.4873
HOXC9	0	0	0.0131068	0.194903	0.31894	0.21902	4.42933	7.29612	7.09409	0.00436892	0.244288	6.27318	2.48304
ST20-MTHFS	0.0410952	0.0240532	0.0174144	0.0719333	0.0706272	0.076215	1.94804	0.902951	1.52229	0.027521	0.0729251	1.45776	2.47896
IL23A	0.132083	0.306015	0.314839	0.650249	0.60804	0.681995	0.942446	2.37885	1.06093	0.250979	0.646761	1.46074	2.47822
ST3GAL4	5.25084	5.38417	4.09829	9.8874	9.10724	8.09839	1.14976	0.652242	0.8549	4.9111	9.03101	0.885634	2.47555
RBCK1	0	0	0	0.095576	0.142437	0.0863053	7.20642	6.81436	6.92549	0	0.108106	6.98209	2.46908
IFNA1	0.608533	1.10245	0.782822	4.43191	3.6551	2.93138	2.21674	2.29072	1.98295	0.831269	3.6728	2.16347	2.46865
TNIP3	0.202804	0.115973	0.333387	2.7481	4.31816	4.68085	3.68923	4.55039	4.53525	0.217388	3.9157	4.25829	2.4633
EPHA4	0.0575333	0.00886171	0.00641584	0.336572	0.245337	0.219528	5.16392	1.95272	5.17154	0.0242703	0.267146	4.09606	2.46162
ACP5	0.519713	0.21406	0.587287	2.54718	3.64365	4.1475	2.62791	3.02048	3.54287	0.440353	3.44611	3.06376	2.45872
PPM1M	1.0625	1.34391	1.67888	2.43509	2.69706	2.54284	0.681518	1.28541	0.835222	1.36176	2.55833	0.934051	2.45741
MRC2	1.11316	0.872531	0.765499	2.66294	3.73992	3.94126	2.28574	1.85084	1.58742	0.917065	3.44804	1.908	2.45654
BARHL2	0	0	0.053128	0.230427	0.153907	0.190241	1.5016	7.07526	7.31498	0.0177093	0.191525	5.29728	2.44708
RBM11	0.1692	0.20632	0.224063	0.547913	0.675052	0.477829	1.58399	1.51962	1.38306	0.199861	0.566931	1.49556	2.44343
TMEM25	0.633895	0.581995	0.79993	1.33802	1.25879	1.1159	0.651269	0.842073	1.17771	0.67194	1.23757	0.890351	2.44228
TMTC1	0.0367804	0.0211056	0.036673	0.119294	0.177949	0.182387	2.26717	2.32943	2.4632	0.0315197	0.159877	2.35327	2.44134
ADAD2	0	0.051179	0.00926334	0.160708	0.128808	0.12531	3.6279	6.99342	1.61015	0.0201474	0.138275	4.07716	2.43786
MMP2	8.08875	7.54006	9.04659	32.9751	50.9157	51.3573	2.4906	2.69375	2.1068	8.22513	45.0827	2.43039	2.42962
RCAN3	7.71386	7.33014	9.08091	15.6773	20.9998	20.9049	1.20742	1.46548	1.07484	8.04163	19.194	1.24925	2.42955
IRF5	0.690122	0.578843	0.744778	1.29831	1.16389	1.06568	0.641478	0.653547	1.14256	0.671248	1.17596	0.812527	2.42748
ZC3H12B	0.253661	0.322941	0.22318	0.523028	0.448614	0.491097	1.00432	0.979682	0.673378	0.266594	0.48758	0.885793	2.4232
SLC25A37	38.2294	35.9851	41.5611	67.5842	87.5626	88.9711	1.07311	1.24591	0.887444	38.5919	81.3726	1.06882	2.41906
ARHGAP6	0.37982	0.476379	0.364057	0.84292	0.738248	0.686115	1.01669	0.879502	0.800788	0.406752	0.755761	0.898995	2.41683
IL20RB	0.391488	0.460016	0.395889	1.16806	0.961173	0.847561	1.27504	1.13955	1.32062	0.415798	0.992266	1.24507	2.40562
ASS1	0.0216956	0.0105821	0.0114921	1.15827	1.89096	2.10327	7.17999	6.54619	6.59394	0.0145899	1.7175	6.77338	2.39717
SIRT4	0.331678	0.229619	0.306039	0.711668	0.551641	0.604305	0.844884	0.890291	1.60498	0.289112	0.622538	1.11338	2.3934
IL1RAPL1	0.00427923	0	0	0.0149808	0.0105063	0.0144295	4.19042	1.67085	4.96066	0.00142641	0.0133055	3.60731	2.39103
DOK6	0.479105	0.332492	0.480311	0.861143	1.12497	1.14389	1.22511	1.28214	1.35013	0.430636	1.04333	1.28579	2.38769
CFAP53	0.0821595	0.0801473	0.0870395	0.564978	0.389024	0.375985	2.13696	2.20293	2.77514	0.0831154	0.443329	2.37168	2.38619
CLDN10	0.139329	0.0418205	0.0681253	0.272023	0.24998	0.298153	1.85047	1.11793	2.64451	0.0830917	0.273385	1.87097	2.38271
LINGO2	0.0729622	0.0467087	0.0591796	0.193566	0.13855	0.191248	1.22302	1.41587	2.02619	0.0596169	0.174455	1.55503	2.3813
ZNF286B	0.204174	0.164833	0.238677	0.360468	0.362998	0.323464	0.601913	0.689983	1.10515	0.202561	0.348977	0.799015	2.38098
NANOS1	0.26614	0.195855	0.0791431	0.596618	0.825373	0.85806	3.36967	1.71413	1.58257	0.180379	0.760017	2.22213	2.37714
AKR1C3	1.66109	1.24284	3.04113	5.30706	6.77074	6.93352	1.15215	2.08749	2.07081	1.98169	6.3371	1.77015	2.35885
ARHGEF37	0.399715	0.322438	0.399026	0.908217	0.88229	0.677157	1.14173	0.787118	1.47093	0.373726	0.822555	1.13326	2.35569
FOXL2	0.0192895	0	0	0.140685	0.252582	0.195132	8.11437	3.3167	7.56507	0.00642984	0.196133	6.33205	2.3459
CCL20	1.49422	1.93625	1.32308	4.56736	5.88616	7.05015	2.14879	2.26356	1.21518	1.58452	5.83456	1.87584	2.34136
FKBP1B	0.756895	1.06323	1.05844	2.27878	2.00697	1.74829	0.919739	1.23313	1.07674	0.959524	2.01135	1.07654	2.33723
F3	5.12481	5.79033	5.49793	10.0492	13.9262	13.3639	1.3387	1.40988	0.773443	5.47102	12.4464	1.17401	2.32828
E2F5	0.813534	0.674024	0.554892	2.38961	1.73744	1.76619	1.64193	1.14439	1.80213	0.680817	1.96441	1.52948	2.32738
BEX1	0.0870341	0	0.138305	4.26566	6.83789	8.01562	5.59443	6.51173	10.7218	0.0751132	6.37306	7.60931	2.32528
MAGEC2	0.0376246	0.0642304	0.0398593	0.378685	0.635078	0.444044	3.94745	3.55061	2.51802	0.0472381	0.485936	3.33869	2.32087
DLL3	0.127015	0.214767	0.116618	0.600284	0.47816	0.421154	2.02257	1.74884	1.45691	0.1528	0.499866	1.74277	2.31835
ERN1	2.42602	2.2843	2.64205	3.82511	4.55437	4.98532	0.783569	1.06629	0.721858	2.45079	4.45493	0.85724	2.31794
GPR137C	0.263178	0.290964	0.167286	0.460669	0.445125	0.49302	1.40548	0.931115	0.639873	0.240476	0.466271	0.992156	2.31303
KLRG2	0.140231	0.0683981	0.0990398	0.317053	0.3156	0.236428	1.65365	0.77511	2.1691	0.102556	0.289694	1.53262	2.28374
GCNT2	0.344474	0.501548	0.789784	1.33193	1.78616	1.58631	1.17463	2.22853	1.38619	0.545269	1.56814	1.59645	2.28043
ITGB3	27.4363	25.8297	37.2306	55.8566	72.329	74.1418	0.956115	1.46146	1.09085	30.1655	67.4424	1.16948	2.26343
C17orf98	0	0	0.0351058	0.0870062	0.0813585	0.111739	1.11033	4.9423	4.56099	0.0117019	0.0933681	3.53787	2.26111
SLAIN1	0.387943	0.525184	0.679383	1.1641	1.51617	1.64852	1.15486	2.11192	1.12514	0.530837	1.44293	1.46397	2.25984
SORT1	0.317713	0.333571	0.513433	0.812983	0.988273	1.11218	0.94226	1.83385	1.26262	0.388239	0.971146	1.34624	2.25686
NCKAP5	0.00771317	0.030097	0.0626466	0.186766	0.195684	0.283929	1.63557	5.1763	2.59998	0.0334856	0.222126	3.13728	2.2476
PIK3CG	0.0240812	0.0671184	0.0437341	0.222803	0.32518	0.208804	2.87859	3.12252	1.70331	0.0449779	0.252263	2.56814	2.23065
SV2B	0	0	0	0.00398749	0.00745731	0.00768152	5.15036	5.51153	4.56099	0	0.00637544	5.07429	2.22491
NBEA	1.30295	1.09535	1.26158	1.95258	2.39584	2.62899	0.923204	1.03988	0.812038	1.21996	2.32581	0.925041	2.21838
BRMS1L	3.93873	3.6288	4.42932	5.86159	7.28149	7.31265	0.715046	0.91978	0.669835	3.99895	6.81857	0.76822	2.21471
IFI30	8.62988	10.2161	10.2829	19.1298	15.8125	15.2421	0.618742	0.84776	0.883003	9.70962	16.7281	0.783168	2.21235
LPCAT2	1.60739	1.38481	1.04578	2.32427	2.99736	2.88312	1.5166	0.869973	0.725059	1.34599	2.73492	1.03721	2.20179
SOCS2	0.267344	0.431944	0.380581	0.723876	0.974309	0.788796	1.35148	1.58476	0.721813	0.359956	0.828994	1.21935	2.19962
OLAH	0.0213986	0.0208745	0.0113348	0.271557	0.236418	0.144312	4.20825	2.71193	3.60399	0.0178693	0.217429	3.50806	2.19803
ESM1	5.28032	5.73241	3.93648	13.4484	21.2067	20.7963	2.42719	2.00468	1.20824	4.98307	18.4838	1.88003	2.19725
PGF	0.933324	1.19135	1.48314	2.47662	3.27876	2.56125	1.14179	1.48253	1.03323	1.20261	2.77221	1.21918	2.1958
PNMA8B	0.00397201	0	0.00420794	0.0278106	0.029256	0.016742	2.64163	1.98337	5.93731	0.00272665	0.0246028	3.52077	2.19539
NAP1L3	0.0680053	0.0862416	0.0144089	0.190459	0.275492	0.286641	4.16644	2.0901	1.11421	0.0562186	0.250864	2.45692	2.19372
PRR26	0	0	0	0.120596	0.0597004	0.0956594	5.72172	6.71574	7.01225	0	0.0919851	6.48324	2.18731
ACOT4	0	0.0112111	0	0.140816	0.239838	0.280958	7.20642	7.75925	3.48261	0.00373703	0.220537	6.14942	2.18358
EPB41L3	0.00469836	0.00458329	0.0447968	1.90798	3.47213	3.82604	6.25326	9.53923	8.52003	0.0180261	3.06871	8.10417	2.1787
PTPRS	5.24197	5.00391	5.92255	7.98496	10.2856	10.0961	0.794338	0.972844	0.652366	5.38948	9.45556	0.806516	2.17596
FGD4	0.626902	0.459256	0.60987	0.996994	1.20677	0.952082	0.982215	0.629886	1.09599	0.565343	1.05195	0.902696	2.16497
CPEB4	4.82336	4.50241	3.90161	7.00537	6.08517	7.38855	0.639215	0.642487	0.615894	4.40912	6.82636	0.632532	2.1632
TMEM229B	0.224733	0.205527	0.267841	0.561378	0.637972	0.848576	1.24808	1.94154	1.42545	0.232701	0.682642	1.53836	2.16311
FAM20C	90.0621	79.2892	109.793	193.574	286.439	281.346	1.38148	1.67062	1.26585	93.048	253.787	1.43932	2.1599
SH3KBP1	34.2595	31.9573	38.2742	50.7027	65.4564	60.7649	0.772195	0.853993	0.644077	34.8303	58.9747	0.756755	2.15823
TMEM255A	0.0124748	0.0730156	0.0660787	0.272949	0.245023	0.394358	1.87469	4.93126	1.87032	0.050523	0.30411	2.89209	2.15763
NELL2	0.0725025	0.114251	0.0886256	0.224531	0.253317	0.178657	1.50486	1.32069	0.948999	0.0917931	0.218835	1.25818	2.15616
NDNF	0.157521	0.119221	0.161123	0.244825	0.316728	0.26329	0.971435	0.767196	1.01438	0.145955	0.274948	0.917672	2.15017
MRAP	0.258864	0.13774	0.0498617	0.556098	0.548889	0.436443	3.37369	0.774591	1.9707	0.148822	0.51381	2.03966	2.14851
MGARP	0	0	0.0148393	0.0490371	0.0343905	0.0354245	1.11033	4.54282	4.96066	0.00494644	0.0396174	3.53794	2.1473
LUM	0	0	0	0.100849	0.0652867	0.0523053	5.72172	5.7294	6.62866	0	0.0728138	6.02659	2.13107
N4BP3	0.174235	0.103313	0.184583	0.929894	1.76982	1.52639	3.25591	3.1554	3.14338	0.154044	1.4087	3.18489	2.12625
CDON	0.298331	0.284308	0.235822	0.564378	0.752176	0.541676	1.67004	0.887198	0.966724	0.272821	0.61941	1.17466	2.12497
SOX2	0.0373176	0.0291229	0.0553478	0.150238	0.229054	0.151002	2.02642	2.01901	2.3118	0.0405961	0.176765	2.11908	2.12352
GRIN2D	0.173799	0.0706428	0.0575382	0.27253	0.311141	0.28692	2.42256	0.749093	1.91976	0.10066	0.290197	1.69714	2.10361
LOC107986752	0.930612	0.57159	0.608572	2.64956	4.47796	4.68281	2.87571	2.35757	2.18957	0.703591	3.93677	2.47428	2.10275
MSC	6.19727	6.71227	10.466	15.5697	21.7043	21.143	1.05023	1.79757	1.19191	7.79183	19.4723	1.34657	2.09975
LOC100134391	0	0.0430252	0.0350439	0.231607	0.148894	0.148723	2.03712	6.90667	2.37286	0.026023	0.176408	3.77222	2.09907
LOC105374811	0.521304	0.411157	0.364261	2.06767	1.36159	1.36512	1.89573	1.41389	2.30487	0.432241	1.59813	1.8715	2.08552
GADD45G	0.129096	0.0899532	0.156302	0.338956	0.362233	0.248749	1.19705	0.961976	1.86766	0.125117	0.316646	1.34223	2.0745
SMAD6	0.796831	0.54919	0.536775	1.07261	1.41411	1.35806	1.39452	0.796085	0.943299	0.627599	1.28159	1.04463	2.07179
OTP	0	0	0	0.0490371	0.0257929	0.0295204	4.7488	5.25481	5.93731	0	0.0347835	5.31364	2.07128
HLA-B	17.6149	17.0358	18.8585	28.4591	39.1459	39.9548	1.05162	1.20878	0.718442	17.8364	35.8532	0.992948	2.06724
ANKRD1	0.0380058	0.0278062	0	0.141367	0.0933109	0.160194	6.1299	2.07139	2.28003	0.0219373	0.131624	3.49377	2.05828
PLXNA2	3.05742	2.98439	2.05827	5.27044	4.31171	4.64667	1.06477	0.631116	0.798613	2.70003	4.74294	0.831499	2.05814
LIMD2	9.74599	8.53634	12.4667	17.132	22.859	22.882	0.872644	1.2585	0.983078	10.2497	20.9577	1.03807	2.05804
CHRNE	0.0161271	0.0235982	0	0.0705726	0.0494937	0.0543805	5.46414	1.72391	1.52229	0.0132418	0.0581489	2.90345	2.04985
NFKBIA	51.2764	54.399	72.0235	97.2759	129.316	129.698	0.842388	1.36603	0.816654	59.233	118.763	1.00836	2.04677
HTR2A	0.00369792	0	0	0.0161822	0.00907905	0.0124694	4.19042	1.67085	5.27329	0.00123264	0.0125769	3.71152	2.04411
TRAF1	1.33132	1.43519	2.02715	3.65352	5.92786	5.18541	1.5458	1.98845	1.3259	1.59789	4.92226	1.62005	2.03868
HCN2	0.0495313	0.0322121	0.0233214	0.298633	0.175656	0.190216	2.86991	1.95482	3.16602	0.0350216	0.221502	2.66358	2.03597
RIPK4	4.69381	3.78972	4.16692	7.74973	11.3457	11.6583	1.44299	1.33969	1.01012	4.21682	10.2512	1.26426	2.03443
SLC27A5	0.00914473	0.0178415	0	0.144063	0.246971	0.138762	7.57617	3.80381	2.91994	0.00899542	0.176599	4.76664	2.03393
ASTN1	0.00643646	0	0	0.104214	0.213336	0.141074	8.86713	4.40402	8.12819	0.00214549	0.152875	7.13312	2.02876
CXCL11	0.420954	0.365017	0.32208	0.562865	0.760783	0.709727	1.23384	0.778942	0.601192	0.36935	0.677792	0.871323	2.02554
PARD6G	1.92643	1.53584	1.98388	2.58466	3.22919	2.89349	0.700694	0.614001	0.728913	1.81538	2.90245	0.681202	2.01776
ADAP1	0.359677	0.205386	0.464684	1.32058	1.00153	0.865249	1.10386	1.29128	2.65702	0.343249	1.06246	1.68405	2.01642
KDR	0.868177	0.636754	0.531407	1.59283	1.2276	1.30111	1.20529	0.610734	1.30046	0.67878	1.37385	1.03883	2.01535
GAS7	0.00236012	0.00230231	0	0.0371805	0.0289725	0.0576976	6.44771	4.4878	3.84216	0.00155414	0.0412835	4.92589	2.00904
GPR4	0.269829	0.225617	0.408365	1.18077	1.68999	2.20966	2.04504	3.05799	2.36271	0.30127	1.69348	2.48858	2.00153
HNF4G	0.528644	0.381401	0.26252	1.15186	1.13568	0.798449	2.10779	0.621566	1.57117	0.390855	1.02866	1.43351	1.99981
NUDT19	0.532789	0.527861	0.732001	2.6885	1.9417	1.62112	1.40399	1.63086	2.32466	0.597551	2.08377	1.7865	1.99778
VCAM1	0.135332	0.096013	0.436629	5.15767	10.4059	11.3981	4.57013	6.41595	5.71518	0.222658	8.98724	5.56709	1.9723
B3GNT7	0	0.0102215	0.0166507	0.0412672	0.077177	0.0662478	2.1614	6.81436	1.93046	0.00895741	0.061564	3.63541	1.96686
ESRP1	0.0555804	0	0.0267644	0.225532	0.124054	0.187417	2.18078	1.7702	8.58975	0.0274482	0.179001	4.18024	1.96622
PPP2R2B	0	0	0	0.0449526	0.0210173	0.0288656	4.19042	4.9423	5.5301	0	0.0316118	4.8876	1.96146
IL1A	8.74463	8.01875	13.974	20.8997	30.8851	31.3904	1.14216	1.87104	1.36012	10.2458	27.7251	1.45777	1.96079
RRAD	0.649829	0.522046	2.14627	3.22282	3.73835	3.69499	0.798094	2.53201	2.60088	1.10605	3.55205	1.97699	1.95642
F2RL1	0.112231	0.0193205	0.139879	0.3409	0.624035	0.57323	2.14801	2.37202	4.06723	0.0904771	0.512722	2.86242	1.95548
INPP5D	0.0146102	0	0.023217	0.0863116	0.0493221	0.0738982	1.06832	2.33282	7.67553	0.0126091	0.069844	3.69223	1.95522
PRDM11	0.134382	0.193514	0.137844	0.326698	0.251376	0.278713	0.863424	1.07832	0.732961	0.155247	0.285596	0.89157	1.95446
CD38	0	0.00321329	0	0.0230631	0.0202182	0.0388753	5.46414	6.71574	2.68538	0.0010711	0.0273855	4.95508	1.95202
KRT34	0.363361	0.364887	0.328334	0.69215	1.07579	0.810828	1.70558	1.18252	0.899562	0.352194	0.859588	1.26255	1.94892
ADAMTS7	1.62708	1.41047	2.07239	3.35618	3.85859	5.04385	0.894653	1.65925	1.22856	1.70332	4.08621	1.26082	1.94501
GABRA2	0	0.00446038	0	0.080035	0.0449039	0.0423994	7.11957	7.36282	4.06613	0.00148679	0.0557794	6.18284	1.94417
SRSF12	0	0	0.0165905	0.0411179	0.0640814	0.0396049	1.90112	6.08591	6.10462	0.00553016	0.0482681	4.69722	1.94052
GBP5	1.20567	1.01596	1.64505	2.50867	3.82973	3.81239	1.21682	1.68769	1.2818	1.28889	3.3836	1.39543	1.93389
PNLIPRP3	0	0	0	0.0458738	0.10724	0.0957358	6.44771	6.60988	5.5301	0	0.0829499	6.19589	1.93365
POF1B	0.0344249	0.0279848	0	0.0652791	0.0915625	0.077387	6.8224	1.18047	1.18135	0.0208033	0.0780762	3.06141	1.93256
NYNRIN	0	0.00261677	0.0341016	0.0962561	0.0922032	0.156031	1.42294	9.00593	5.02385	0.0122395	0.11483	5.15091	1.92918
JAKMIP2	0.0124334	0.00808595	0.0395158	0.0598498	0.0661403	0.066382	0.736849	2.42142	2.83013	0.0200117	0.064124	1.99613	1.9267
DHRS2	1.61142	1.2756	0.741622	4.46215	3.24288	2.90613	2.12375	0.877418	1.78352	1.20955	3.53706	1.5949	1.91194
HSBP1L1	4.77649	4.07402	6.17291	7.6823	9.88517	9.90831	0.677046	1.0795	0.892789	5.0078	9.15859	0.883112	1.90316
TMEM47	0.212819	0.166988	0.142138	0.890809	0.522509	0.59282	1.87137	1.50289	2.38984	0.173982	0.668713	1.92137	1.90171
TUBAL3	0.086333	0.178964	0.274383	0.783924	0.476916	0.791467	0.792187	3.20536	2.1016	0.179893	0.684102	2.03305	1.90162
SV2A	0.930408	0.849994	1.95048	3.96808	7.06446	7.30798	1.85442	3.00004	2.20034	1.24363	6.11351	2.3516	1.89893
BTNL8	0	0.0207365	0.00750656	0.0558128	0.0347933	0.0537591	2.07027	6.08591	1.37239	0.00941434	0.0481217	3.17619	1.89374
ZNF14	0.01266	0.018525	0.03353	0.166202	0.209808	0.101388	2.61158	2.95796	3.0946	0.0215717	0.159132	2.88805	1.89283
DUSP8	0.302639	0.124904	0.242516	0.692738	0.595378	0.464456	1.29183	0.644447	2.44548	0.223353	0.584191	1.46059	1.89217
ST3GAL5	0.0606549	0.0854669	0.0642576	0.206443	0.397116	0.335198	2.6078	2.47847	1.24298	0.0701264	0.312919	2.10975	1.89216
ICAM1	4.27583	4.34584	9.83699	14.9335	23.8827	22.4795	1.27765	2.42142	1.75886	6.15288	20.4319	1.81931	1.89214
MYH13	0	0	0	0.0191766	0.0153701	0.00791612	5.15036	4.54282	5.74802	0	0.0141543	5.14707	1.89122
ZNF222	1.12271	0.773091	1.16141	1.54904	1.92951	2.0265	0.72948	0.878382	0.979443	1.01907	1.83502	0.862435	1.88841
RBM20	0.0829999	0.0435977	0.166841	0.240277	0.261256	0.278081	0.644088	1.76858	2.43399	0.0978129	0.259871	1.61555	1.88785
RAPGEF5	0.0637322	0.0155428	0.0647044	0.148743	0.110836	0.152224	0.771049	1.27929	3.21173	0.0479931	0.137267	1.75402	1.88455
MYOM1	0	0	0	0.0171827	0.0401683	0.027584	6.44771	6.23579	5.5301	0	0.0283116	6.0712	1.8844
DLX4	0.00965304	0.0282498	0.0102264	0.092932	0.0592498	0.113925	2.38405	3.4443	1.65808	0.0160431	0.0887022	2.49548	1.88439
PHETA2	0.23435	0.411499	0.231719	0.868275	1.25623	0.777057	2.43108	1.75272	1.05381	0.292523	0.967187	1.74587	1.88317
BCL11A	0.315325	0.268665	0.697708	2.74576	5.89454	5.62929	3.07569	4.18332	3.32929	0.427233	4.75653	3.52943	1.88261
PRSS3	0.0777445	0.189601	0.144134	0.3232	0.453331	0.540692	1.63259	2.79006	0.740853	0.13716	0.439074	1.72117	1.88066
ZSWIM5	0.0926423	0.0616181	0.0535335	0.154791	0.248131	0.184593	2.19807	1.01805	1.30038	0.0692647	0.195838	1.5055	1.87031
MAOA	0.344879	0.475763	0.446555	0.811003	0.868121	0.628452	0.956325	0.892206	0.747144	0.422399	0.769192	0.865225	1.86562
LCN2	0	0.0216526	0.30569	0.543935	0.544958	0.748456	0.825644	8.22136	4.47582	0.109114	0.61245	4.50761	1.86535
TBR1	0.00468194	0	0.00992005	0.0368788	0.034485	0.0197343	1.72956	1.98337	6.10462	0.00486733	0.030366	3.27251	1.86169
GSTA4	1.62541	1.4753	1.15296	2.79565	2.20355	3.15746	0.93133	0.984514	0.899612	1.41789	2.71889	0.938485	1.85751
ABAT	0.0778413	0.0911217	0.226778	0.606329	1.26613	1.0007	2.47623	3.70394	2.70645	0.131914	0.957722	2.9622	1.8569
ATP7B	1.5614	1.27372	1.59362	1.98792	2.58462	2.472	0.695547	0.689996	0.620252	1.47625	2.34818	0.668598	1.85083
IFNA8	0.0361037	0.0528291	0.0382481	0.142191	0.110801	0.197829	1.47198	2.41514	1.37239	0.0423936	0.150274	1.75317	1.84658
CD3D	0	0	0	0.145913	0.102331	0.234239	4.7488	6.23579	5.5301	0	0.160828	5.5049	1.84405
ABCA3	0	0.00276257	0.00600026	0.0123926	0.0243351	0.0214858	1.94804	6.08591	2.02136	0.00292094	0.0194045	3.35177	1.83674
CXCL8	156.098	167.225	265.846	499.322	923.357	874.513	1.79433	2.51329	1.55634	196.389	765.73	1.95465	1.83291
KCNH8	0.00426366	0.0207962	0.00451691	0.0410473	0.0575742	0.0359426	3.50362	2.96435	0.942989	0.00985892	0.0448547	2.47032	1.83145
DTX4	0.511585	0.41643	0.653236	0.966645	1.32258	1.55084	1.01518	1.62653	1.19233	0.527084	1.28002	1.27801	1.83032
VAV3	0.312994	0.20484	0.289612	0.443841	0.661455	0.584484	1.18799	0.927302	1.09202	0.269148	0.56326	1.0691	1.82924
ZNF836	0.0465752	0.0318042	0.0888149	0.224195	0.371639	0.219872	2.05493	2.25319	2.77514	0.0557314	0.271902	2.36109	1.82809
ZNF112	0.603392	0.479794	0.354531	1.45558	1.00215	1.01304	1.49526	0.774216	1.57811	0.479239	1.15692	1.28253	1.82421
ARHGEF16	0.00699063	0	0.0148117	0.189665	0.111561	0.265189	2.83024	5.11931	7.87393	0.00726744	0.188805	5.27449	1.81904
MOB3B	0.178216	0.271994	0.124853	0.467927	0.349337	0.455555	1.47941	1.37961	0.760165	0.191688	0.424273	1.20639	1.81739
ABI3BP	0.409144	0.384766	0.502048	1.56372	2.8907	3.35974	2.52257	3.06389	2.00015	0.431986	2.60472	2.52887	1.80352
KLRC2	0.0768053	0.0149848	0	0.120996	0.188571	0.207189	6.44771	1.43806	2.85268	0.0305967	0.172252	3.57948	1.80162
CNTN5	0	0.00768598	0.00417347	0.0275827	0.0145082	0.0232468	1.66871	5.7294	1.76316	0.00395315	0.0217792	3.05376	1.79754
REM2	0.0156494	0.0457985	0.0165789	0.0753304	0.134477	0.10554	2.93624	2.71193	0.685476	0.0260089	0.105116	2.11122	1.79526
GRK7	0.024428	0.0428935	0	0.0940698	0.0959602	0.0658969	7.11957	1.43806	1.10114	0.0224405	0.085309	3.21959	1.78716
RHBDL3	0	0.0157186	0.00853517	0.0705119	0.0346158	0.0543338	1.94804	6.90667	2.11141	0.0080846	0.0531539	3.65537	1.78437
SLC29A4	0.125083	0.109175	0.0348717	0.276563	0.193958	0.294135	2.44243	1.25578	1.3132	0.0897099	0.254885	1.67047	1.78333
BEST4	0.083545	0.0950819	0.036878	0.176704	0.247851	0.164333	2.71425	0.996354	0.866811	0.071835	0.196296	1.5258	1.7735
PREX2	0	0	0	0.0684185	0.051674	0.119128	6.9284	8.4533	7.62136	0	0.0797403	7.66769	1.76775
SIGLEC9	0.455977	0.395386	0.751427	1.10853	1.81608	1.41796	1.26955	1.66153	1.4628	0.534263	1.44753	1.46463	1.76651
SLC14A2	0.201725	0.143116	0.228278	0.373163	0.478386	0.622242	1.06328	1.64978	1.35757	0.19104	0.491264	1.35688	1.76588
GPR39	3.56478	3.68202	5.13408	6.23981	8.03711	8.77305	0.644501	1.32632	0.739031	4.12696	7.68332	0.903284	1.76527
DSPP	0	0.0168982	0	0.0265311	0.0425296	0.047459	6.1299	6.60988	0.614392	0.00563272	0.0388399	4.45139	1.7646
LACC1	3.88689	3.88417	4.59349	6.60275	10.5414	10.158	1.19632	1.41307	0.743545	4.12151	9.10071	1.11764	1.75687
INPP5J	0.14209	0.0990069	0.22221	0.337542	0.415304	0.296601	0.897399	1.08481	1.73975	0.154436	0.349816	1.24065	1.75447
DACH1	0.0834943	0.0703426	0.152783	0.202616	0.302831	0.316735	0.982554	1.9452	1.4987	0.102207	0.27406	1.47548	1.75432
TCTE1	0.0210858	0.0205694	0.089353	0.166089	0.142366	0.124427	0.661194	2.521	2.91994	0.0436694	0.144294	2.03405	1.75417
LOC100996517	0.00520057	0.0101464	0.0110189	0.0273093	0.0351129	0.0197283	1.6376	1.89118	1.38077	0.00878863	0.0273835	1.63652	1.74736
HOXC6	0.00997652	0	0.0317072	0.0960463	0.2082	0.134563	2.65984	3.63522	6.39031	0.0138946	0.14627	4.22845	1.74484
SH2D2A	0.198536	0.318992	0.148467	1.61494	3.74183	3.91833	4.63818	4.32075	2.31324	0.221999	3.0917	3.75739	1.74423
MEGF6	0.174186	0.101952	0.116397	0.567577	0.335547	0.368226	1.52243	1.10586	2.45155	0.130845	0.423784	1.69328	1.74296
INAVA	0.587045	0.490858	1.71418	3.93757	8.65385	8.20083	2.33339	3.8302	2.98065	0.930695	6.93075	3.04808	1.7427
CMTM3	2.51244	2.4509	3.31489	3.99506	5.62619	5.46951	0.761004	1.14926	0.682839	2.75941	5.03025	0.864367	1.73849
FAM153A	0.0127158	0.0124044	0	0.0816122	0.0416261	0.0964747	6.1299	2.90345	2.64945	0.00837341	0.0732377	3.89427	1.73269
MYRF	2.54606	2.21366	3.72368	4.38339	5.69388	5.29661	0.610663	1.08396	0.963663	2.8278	5.12463	0.886097	1.72861
WNT5A	18.9301	17.0639	26.962	32.3638	43.5602	45.5256	0.690119	1.29325	0.901592	20.9853	40.4832	0.961654	1.72713
NRSN2	0	0	0	0.0522776	0.0209504	0.0575474	4.19042	5.91864	5.74802	0	0.0435918	5.28569	1.72497
KLRC3	0.0200812	0	0.0425479	0.123026	0.295817	0.253926	2.71582	3.54292	5.74802	0.0208764	0.224257	4.00225	1.72021
NFATC4	0.0988668	0.120557	0.253119	0.717466	1.61824	1.63216	2.67176	4.06591	2.5467	0.157514	1.32262	3.09479	1.71975
REC114	0.042434	0.0206974	0	0.185692	0.104183	0.107315	5.15036	1.3168	3.00259	0.0210438	0.132397	3.15658	1.71698
SUGCT	0.870212	1.01145	0.794402	1.58804	1.22737	1.30329	0.624825	0.609377	0.628455	0.892023	1.3729	0.620885	1.71521
BIRC3	8.5191	6.31249	2.92695	31.2094	19.0903	18.3249	2.70319	1.13226	2.28379	5.91951	22.8749	2.03974	1.71354
TMEM184A	0.152249	0.279902	0.272955	0.758491	0.726029	0.444272	1.40667	1.56804	1.41422	0.235035	0.64293	1.46298	1.70974
EHF	0.0204164	0.00995817	0.0612823	0.136992	0.304932	0.30406	2.30394	3.89814	3.70906	0.0305523	0.248661	3.30372	1.70433
GPSM3	0.650271	0.572154	0.796956	1.31679	2.17566	1.5263	1.44485	1.25629	1.17866	0.673127	1.67291	1.29327	1.69905
LPXN	17.4351	18.5112	25.4082	30.7915	43.9773	44.9902	0.789476	1.39483	0.71227	20.4515	39.9197	0.965526	1.69482
PAPPA2	0.427874	0.363133	0.682198	1.55408	3.17778	3.45187	2.21729	3.03866	2.07492	0.491068	2.72791	2.44362	1.69142
HYDIN	0.0340878	0.0246318	0.0534999	0.093921	0.0898909	0.14368	0.74473	2.09808	1.90291	0.0374065	0.109164	1.58191	1.69011
SLC43A2	0.481152	0.323244	0.485687	0.605836	0.768968	0.778695	0.660588	0.721527	0.883943	0.430027	0.717833	0.755353	1.68756
PRG2	0	0.0252365	0	0.0792457	0.0952736	0.0436169	5.72172	4.9423	1.57387	0.00841218	0.0727121	4.07929	1.67703
ZNF846	0.310817	0.132652	0.133769	0.637565	1.37121	0.998943	3.34232	1.708	2.23361	0.192413	1.00257	2.42798	1.67511
IL6	38.2097	38.8501	66.8674	99.6111	185.624	173.846	1.47102	2.21303	1.33652	47.9757	153.027	1.67353	1.67425
TNFSF15	0.0200659	0.0447415	0.0455522	0.0978438	0.197061	0.14499	2.10123	2.86002	1.1014	0.0367865	0.146632	2.02088	1.67359
GPC6	1.13546	0.991323	1.18917	1.83551	3.16328	3.0464	1.40923	1.45086	0.866724	1.10532	2.68173	1.24227	1.67302
ZNF468	0	0	0	0.03621	0.045146	0.0155011	6.1299	4.9423	6.10462	0	0.0322857	5.72561	1.67254
NOXA1	0.0116207	0.0226722	0.0492438	0.081364	0.15692	0.166536	1.6376	3.72198	1.76316	0.0278456	0.13494	2.37425	1.67107
LOC390877	0.149847	0.0730885	0.132289	0.240435	0.367901	0.442122	1.44934	1.56992	1.65808	0.118408	0.350153	1.55911	1.6662
PDGFRA	0.00705903	0.0103292	0.0299132	0.0556028	0.103987	0.124966	1.77855	4.09679	2.36187	0.0157672	0.0948518	2.74574	1.65728
EDNRB	0.038025	0.0695507	0.090638	0.153918	0.309249	0.268461	1.76106	2.82917	1.11813	0.0660713	0.243876	1.90279	1.65554
VIP	0.0119464	0.0116538	0	0.104555	0.0439958	0.110779	4.7488	3.10011	3.00259	0.00786674	0.0864432	3.61717	1.65356
AKAP14	0	0	0	0.0498942	0.104975	0.0480582	4.7488	3.98847	4.00626	0	0.0676424	4.24785	1.65148
CD53	0	0.0209103	0	0.103181	0.184196	0.0813144	6.9284	6.08591	2.21615	0.00697009	0.122897	5.07682	1.64904
CDH20	0.010938	0	0	0.0287188	0.0167841	0.0345775	5.46414	1.65956	6.5144	0.00364598	0.0266935	4.54603	1.64771
ACKR3	0.207396	0.114353	0.0859754	1.35741	3.71934	2.75175	5.41218	3.75046	3.53561	0.135908	2.6095	4.23275	1.64408
CRHBP	0.112249	0.1095	0.0864847	0.214344	0.16285	0.266673	0.899886	1.26681	0.939819	0.102745	0.214622	1.0355	1.64342
HSPB9	0.152239	0.118808	0.225794	0.53296	0.822302	0.436346	1.8429	1.52482	2.11141	0.165614	0.597203	1.82638	1.63943
SUN3	0.648579	0.645606	1.45834	1.80718	2.89227	2.5887	0.985	2.02158	1.46103	0.917508	2.42938	1.4892	1.63807
CHRNB4	0.00625403	0	0.039753	0.0985239	0.115161	0.0579935	1.51177	3.10011	7.09409	0.0153357	0.0905594	3.90199	1.6367
ISLR2	0.0469418	0.00508801	0.0497299	0.182594	0.096042	0.131906	0.937357	1.50589	4.98835	0.0339199	0.136847	2.4772	1.62493
RNF150	0.0188291	0.0408176	0.0842225	0.128172	0.254258	0.25573	1.58866	3.77379	1.62329	0.0479564	0.21272	2.32858	1.62272
TEX38	0.122454	0.0597274	0.129727	0.17862	0.275592	0.240866	1.06832	0.989542	1.52229	0.103969	0.231693	1.19339	1.62133
SERPINE3	0.122724	0.259814	0.218533	0.443345	0.371828	0.334581	0.76382	1.47194	0.748449	0.200357	0.383251	0.994738	1.6201
CSTA	0.928732	1.14905	2.06378	3.44957	6.25665	7.38999	1.59664	3.01595	1.56199	1.38052	5.69873	2.05819	1.61746
TBX20	0.0415478	0.121591	0.094319	0.768812	0.371597	0.44031	1.96659	3.41154	2.63203	0.0858191	0.526907	2.67005	1.61734
TENM1	0	0.00617342	0.00335215	0.0235393	0.0194217	0.0106697	2.45554	5.91864	1.87862	0.00317519	0.0178769	3.4176	1.60627
CCDC96	0.714343	0.552379	0.701398	1.03691	1.53995	1.11625	1.13124	0.670492	0.885535	0.65604	1.23104	0.895756	1.60151
RET	0.0164959	0.0643676	0.0305825	0.119107	0.0860633	0.0903891	1.47316	2.44768	0.861281	0.0371486	0.09852	1.59404	1.59983
C1QTNF1	45.7463	41.932	65.4739	76.8539	116.756	114.049	0.832537	1.34518	0.852225	51.0507	102.553	1.00998	1.59625
SLC9A2	0.0634659	0.0423605	0	0.350814	0.15582	0.22527	8.36147	1.84855	3.01672	0.0352755	0.243968	4.40892	1.59449
ACOD1	0.508361	0.97442	0.944834	1.99823	4.47789	3.75919	2.2412	2.91123	1.01352	0.809205	3.41177	2.05532	1.58871
BCL2A1	17.362	16.7968	23.4964	28.2556	44.4133	43.1134	0.91651	1.33936	0.728444	19.2184	38.5941	0.994771	1.5858
KYNU	1.64959	1.54482	2.73786	3.33501	5.54855	5.44189	1.0169	1.74888	1.08811	1.97742	4.77515	1.28463	1.57656
PTGES	2.8554	2.18924	8.57925	21.221	56.4709	54.711	2.71643	4.28681	3.25452	4.5413	44.1343	3.41925	1.5641
ZNF573	0	0	0	0.0201166	0.0470271	0.064588	5.46414	6.23579	4.56099	0	0.0439106	5.42031	1.5624
GSDMA	0.101727	0.235683	0.444546	0.868057	1.51415	0.846834	1.76202	3.06642	1.85268	0.260652	1.07635	2.22704	1.5601
SDK1	0.880753	0.67098	0.977498	1.21866	1.802	1.94457	0.88021	1.16962	0.838817	0.843077	1.65508	0.962883	1.55878
ARHGAP25	0.0435845	0.205499	0.246257	0.356022	0.615293	0.508259	1.31554	3.54577	0.768599	0.165113	0.493192	1.87664	1.55132
IQGAP2	0.0148004	0.0685802	0.0783976	0.45013	1.2809	1.34125	4.0192	6.48844	2.68515	0.0539261	1.02409	4.3976	1.55073
RASSF4	0.907069	0.901979	1.42592	1.65944	2.62213	2.2989	0.876506	1.36827	0.857223	1.07832	2.19349	1.034	1.54776
ADAM11	0.0402313	0.0353214	0.0426209	0.140842	0.098775	0.0746128	1.19974	0.910596	1.95974	0.0393912	0.104743	1.35669	1.54681
PRDM9	0	0	0	0.0932428	0.180608	0.068428	7.97289	6.90667	7.31498	0	0.114093	7.39818	1.54559
APOA1	0.0350249	0	0.0185526	0.0459809	0.0644943	0.0738148	1.66871	1.06007	4.56099	0.0178592	0.06143	2.42992	1.54373
CACNA2D4	0.941279	1.11377	1.73892	1.94765	2.71757	2.83846	0.642044	1.61934	0.784268	1.26466	2.50123	1.01522	1.54268
RIPK3	0	0	0	0.0170902	0.0479427	0.0576148	5.15036	5.7294	4.00626	0	0.0408826	4.96201	1.54237
FREM2	0.101105	0.061852	0.0726172	0.229468	0.128323	0.206578	0.817345	1.05663	1.86625	0.0785247	0.188123	1.24674	1.54129
RAMP1	0.0754004	0.34938	0.0599092	1.22083	0.995027	0.524389	3.99272	2.79006	1.77687	0.161563	0.913415	2.85321	1.53674
SERPINA5	0.0321024	0.00782905	0	0.0491683	0.068965	0.101484	5.9402	1.65956	2.49609	0.0133105	0.0732056	3.36528	1.53095
EGR2	0.0398213	0.0647434	0.12656	0.145216	0.195537	0.201416	0.621905	2.3437	1.13438	0.0770415	0.180723	1.36666	1.52677
HCLS1	0.0378333	0.0738133	0.0300603	0.347674	1.07982	0.900988	5.10353	4.56169	2.19751	0.0472356	0.776159	3.95424	1.52445
OR2H2	0.00572348	0	0	0.0300553	0.0702608	0.0337742	6.44771	2.45796	5.5301	0.00190783	0.0446967	4.81192	1.52366
ST8SIA5	0.00741338	0.0144636	0	0.0519057	0.0273017	0.0687441	4.7488	3.10011	1.76316	0.00729233	0.0493172	3.20402	1.5236
NSUN7	0.0104548	0.0101987	0.0110757	0.0427002	0.0299463	0.067569	1.39362	2.67337	2.00231	0.0105764	0.0467385	2.0231	1.51267
SYT9	0.0109651	0.0427863	0	0.100765	0.0538426	0.0831922	6.1299	2.88052	1.20204	0.0179171	0.0792668	3.40415	1.51164
GYPC	0	0	0.0282845	0.116834	0.114713	0.0450139	1.94804	4.9423	6.25452	0.00942817	0.0921868	4.38162	1.50633
PLIN1	0.0194294	0.0189535	0.0411669	0.0736869	0.151058	0.092814	1.85047	2.24023	1.89644	0.0265166	0.105853	1.99571	1.50438
AMN	0.0153569	0.0249679	0.010846	0.0806423	0.0377038	0.0604137	1.72956	1.96254	1.64678	0.0170569	0.0595866	1.77963	1.50376
LOC105378947	0.00800506	0.007809	0.00848052	0.0490424	0.0196538	0.0404895	1.11033	2.24009	2.49609	0.00809819	0.0363952	1.94884	1.49993
ZFYVE28	0.0206392	0.0201337	0.0218651	0.0451587	0.101346	0.0739448	2.17346	1.83863	1.12089	0.0208793	0.073483	1.71099	1.4998
SAA1	0	0	0.187452	0.2581	0.615434	0.621507	1.69104	7.54619	6.25452	0.0624839	0.498347	5.16392	1.49054
MATN1	0.0342796	0.0382172	0.00518796	0.0642892	0.0541045	0.0660518	3.21745	0.961976	0.720235	0.0258949	0.0614818	1.63322	1.48992
TMEM132A	54.4298	52.4313	77.33	84.4714	123.874	123.339	0.677816	1.20743	0.6662	61.397	110.562	0.850482	1.48859
CTSS	1.8514	1.83782	4.05578	6.07427	14.1105	13.7093	1.79659	2.91537	1.7026	2.58166	11.298	2.13819	1.48645
MB	0	0.032614	0	0.0877817	0.0410418	0.0704596	4.19042	5.25481	1.35595	0.0108713	0.0664277	3.60039	1.47649
TMEM217	0.361224	0.284612	0.27965	0.620129	0.52871	0.913532	0.912131	1.36192	1.09746	0.308495	0.687457	1.12384	1.47592
ACRBP	0.0696134	0.00970121	0.0105355	0.121852	0.0854566	0.159285	2.86011	1.208	3.48261	0.02995	0.122198	2.51691	1.46973
ADAM28	0.0269529	0.0197196	0.0249846	0.112049	0.0496306	0.0823645	0.974722	1.62484	2.4617	0.0238857	0.081348	1.68709	1.46832
EPGN	0.205947	0.215253	0.109089	0.399114	0.279905	0.471234	1.3491	1.21805	0.866395	0.176763	0.383418	1.14452	1.4681
ITGB4	0	0.00316987	0.00344246	0.0113757	0.011967	0.00547857	1.66871	3.98847	1.70873	0.00220411	0.00960709	2.45531	1.46346
AZGP1	0	0.0144636	0.0157074	0.0778586	0.254816	0.249978	3.84832	7.22619	2.27817	0.010057	0.194218	4.45089	1.46312
SMIM10L2A	0	0.00349169	0.0227518	0.028194	0.0483338	0.0362087	1.06832	6.49563	2.85268	0.00874782	0.0375788	3.47221	1.45777
VSNL1	0.140318	0.10038	0.0991016	0.237427	0.505275	0.583553	2.33271	2.07499	1.21147	0.113266	0.442085	1.87305	1.44605
CYB5R2	0.0264913	0.0258425	0	0.266631	0.975613	0.859786	9.01883	4.96916	3.27128	0.0174446	0.700677	5.75309	1.44484
TEX48	0.0513156	0.0500588	0.108727	0.606306	0.22048	0.627254	0.994095	3.56451	3.50138	0.0700338	0.48468	2.68666	1.44212
FOXL2NB	0	0	0	0.0450966	0.0903629	0.0310266	6.44771	5.25481	5.74802	0	0.0554954	5.81685	1.44112
SLC9A9	2.05803	1.86654	2.70471	3.17399	5.54444	5.35478	1.0334	1.40656	0.743898	2.20976	4.69107	1.06128	1.439
ADAMTS9	0.755806	0.603927	1.27893	1.40198	2.34013	2.13106	0.869505	1.52238	1.1928	0.879554	1.95772	1.19489	1.432
TPCN1	5.53227	5.01552	8.8315	11.5235	24.0772	24.5947	1.44492	2.17959	1.17821	6.45977	20.0651	1.60091	1.4267
AFF2	0	0	0.00443458	0.0390779	0.0239802	0.0717512	2.38182	8.82851	7.91954	0.00147819	0.0449365	6.37662	1.42659
ESRRB	0.0206335	0.00503204	0.00546476	0.0586901	0.0253294	0.052182	2.07027	1.34084	3.37673	0.0103768	0.0454005	2.26261	1.42635
FOXD4L6	0.00688288	0.0134286	0	0.0301196	0.0506961	0.023209	5.72172	1.67085	1.09914	0.0067705	0.0346749	2.83057	1.42397
DOCK8	0	0.0203946	0.0055371	0.0320207	0.0577456	0.0837151	3.29618	8.14762	0.621603	0.00864389	0.0578271	4.0218	1.42056
SGCG	0.108165	0.052758	0.0802128	0.132533	0.239008	0.264431	1.55508	1.30703	1.28722	0.0803787	0.211991	1.38311	1.41092
WISP1	0.00383791	0	0	0.0604611	0.0282682	0.0226474	5.72172	2.45796	7.09409	0.0012793	0.0371256	5.09126	1.40933
NHLRC4	0	0	0.00948895	0.0313566	0.0439818	0.0151014	2.07027	3.98847	4.96066	0.00316298	0.0301466	3.67314	1.40677
REPS2	0.308067	0.194455	0.542342	0.626473	0.962133	1.17629	0.824331	1.95838	1.66335	0.348288	0.921631	1.48202	1.40625
SOCS3	13.8973	14.3257	20.7773	22.7425	37.9563	36.7405	0.867339	1.42979	0.644932	16.3334	32.4798	0.980687	1.40276
OPRPN	0	0.0170835	0.0371053	0.137943	0.0859924	0.0590519	1.1582	4.9423	2.85268	0.0180629	0.094329	2.98439	1.3939
CORIN	0.0417415	0.0316705	0.0638745	0.207016	0.142337	0.0938346	1.14591	1.18557	2.66648	0.0457621	0.147729	1.66599	1.39305
MGAT4C	0	0.003126	0	0.0168275	0.0118014	0.00540275	4.7488	3.98847	2.27817	0.001042	0.0113439	3.67181	1.38656
SLIT2	0.964109	0.88619	0.375308	2.62661	1.53766	1.60415	2.03158	0.761634	1.54537	0.741869	1.9228	1.4462	1.38489
DMP1	0	0	0.0064117	0.248956	0.0742964	0.137754	3.36762	7.65665	8.47223	0.00213723	0.153669	6.49883	1.38399
EPHB6	0.00441106	0.0215151	0.070096	0.100375	0.227429	0.141304	1.68719	4.87617	2.17404	0.0320074	0.156369	2.91247	1.37284
LOC105376714	0.172248	0.224039	0.466334	0.787259	2.23196	2.40394	2.25029	3.81302	1.7813	0.28754	1.80772	2.61487	1.36412
ZNF233	0.0340397	0.00553433	0.0420717	0.074479	0.104467	0.0573907	1.29389	0.769435	3.58124	0.0272152	0.0787788	1.88152	1.36335
DEFB127	0.03649	0.106789	0.115972	0.255489	0.313563	0.153805	1.39362	1.98337	1.20508	0.0864169	0.240952	1.52735	1.36203
CEACAM19	0.233718	0.390846	0.459828	0.642873	0.840234	0.548851	0.86606	1.25546	0.694756	0.361464	0.677319	0.93876	1.35615
CPNE4	0.0861489	0.0780362	0.0651899	0.215422	0.120863	0.145247	0.879891	0.775928	1.43494	0.0764583	0.160511	1.03025	1.35498
CACNA1S	0	0	0	0.0161859	0.00756761	0.00519676	4.19042	3.98847	5.5301	0	0.00965008	4.56966	1.35115
AMDHD1	0.150801	0.156302	0.219667	0.263963	0.451233	0.325757	1.03211	1.13277	0.730222	0.17559	0.346984	0.965034	1.34992
CYP1B1	0.043669	0.0461494	0.0308419	0.127398	0.0625422	0.0981677	1.00589	1.18814	1.43494	0.0402201	0.0960358	1.20966	1.34909
CDHR2	0.142562	0.121687	0.179348	0.417203	0.32814	0.217826	0.867291	0.636995	1.7515	0.147866	0.321056	1.08526	1.34789
FAM189A2	0.485349	0.529635	0.409598	1.25274	0.828073	0.742014	1.01152	0.638686	1.21872	0.474861	0.940941	0.956308	1.34763
FCGR1A	0.0650116	0	0	0.0853475	0.0798075	0.127877	5.72172	0.989542	6.10462	0.0216705	0.0976775	4.27196	1.34335
KCNN3	0.0340235	0.0187597	0.141043	0.174781	0.499387	0.445191	1.82052	3.73041	3.18647	0.0646089	0.37312	2.91247	1.34207
TTC6	0.0100067	0.0130155	0.0212021	0.049628	0.0737045	0.0309306	1.77296	1.61836	1.87862	0.0147414	0.051421	1.75665	1.33799
CFAP221	0	0.00551431	0.011977	0.0346312	0.027757	0.0142958	1.1582	4.54282	2.49609	0.00583044	0.0255613	2.73237	1.33725
RUNDC3A	0.0258345	0.0336024	0.027369	0.0829049	0.116285	0.0508163	2.03712	0.976204	1.25667	0.0289353	0.0833355	1.42333	1.33606
CSF3	270.774	233.882	465.776	538.715	1197.56	1141.71	1.36042	2.1033	1.1819	323.477	959.328	1.54854	1.33493
PRDM6	0.0181586	0.0295232	0	0.0565066	0.0421058	0.0374188	7.20642	1.06077	0.909477	0.0158939	0.0453438	3.05889	1.3328
CD69	0	0	0	0.039177	0.12364	0.0566031	6.29754	5.51153	4.96066	0	0.07314	5.58991	1.32949
TRIB3	0	0	0	0.118414	0.0726651	0.0285142	5.9402	4.9423	6.92549	0	0.0731979	5.93599	1.32048
SPATA6L	0.185701	0.117505	0.0903901	0.20206	0.40664	0.39348	2.15875	1.10816	0.757356	0.131199	0.33406	1.34142	1.32038
LOC102723996	0.00668658	0	0.0283349	0.0643732	0.188792	0.101462	2.69386	3.80381	6.39031	0.0116738	0.118209	4.29599	1.31769
AIFM2	0.150093	0.106997	0.0795039	0.166728	0.333072	0.291988	2.05352	0.984156	0.615012	0.112198	0.263929	1.21756	1.31399
RGS6	0.00381216	0.0148752	0.00403859	0.0300278	0.0187191	0.044991	2.07027	3.4443	0.970985	0.00757531	0.031246	2.16185	1.31366
COL6A5	0	0	0	0.00633465	0.0296173	0.0305077	6.44771	6.81436	4.56099	0	0.0221532	5.94102	1.31123
TLE6	0.00947265	0.0184813	0.0401411	0.124357	0.127914	0.0479125	1.6376	2.24009	2.65902	0.0226984	0.100061	2.1789	1.31119
HOXC8	0	0	0	0.0788502	0.100543	0.0207133	6.44771	4.54282	6.39031	0	0.0667023	5.79361	1.31097
SCG3	0.0285564	0.0055714	0.00605051	0.0449868	0.1262	0.0770336	4.20825	1.43806	2.85268	0.0133928	0.0827401	2.833	1.30959
MUC7	0	0	0.00798628	0.0131955	0.046271	0.0317748	2.38405	5.25481	4.00626	0.00266209	0.0304138	3.88171	1.30845
ST8SIA2	0.0233033	0.00324751	0.00705356	0.0582718	0.0245202	0.058934	1.72956	1.35143	3.99311	0.0112015	0.047242	2.35803	1.30683
TP53AIP1	0	0.0331758	0.045036	0.0892938	0.18787	0.0931753	2.0297	6.60988	1.38077	0.0260706	0.123446	3.34012	1.30585
CA2	1.22549	0.728671	1.9536	2.72735	7.8372	7.72355	2.00132	2.68184	1.8804	1.30259	6.09603	2.18785	1.30437
STX1B	3.17267	3.07085	3.03373	0.915961	1.00656	1.04551	-1.59306	-1.5738	-1.76658	3.09242	0.989344	-1.64448	5.50571
GNA15	3.77733	3.76458	3.77649	1.90342	2.07762	1.99879	-0.863707	-0.89066	-1.00537	3.7728	1.99328	-0.919911	5.41112
MYH9	409.041	413.531	412.971	276.708	265.313	263.474	-0.640304	-0.607311	-0.601462	411.847	268.498	-0.616359	5.28681
ZNF717	2.27435	2.3952	2.34553	0.834223	0.829443	0.727241	-1.50069	-1.61676	-1.54268	2.33836	0.796969	-1.55338	5.19912
ATAD2	74.1649	74.2182	73.8024	48.6549	45.647	47.8407	-0.6951	-0.605221	-0.631014	74.0618	47.3809	-0.643778	5.09823
HENMT1	1.57123	1.43628	1.43175	0.0288492	0.0134883	0.0741002	-6.57526	-4.35612	-5.5983	1.47975	0.0388126	-5.50989	5.0905
VPS28	82.6074	85.0371	82.2831	54.1266	51.5216	53.3776	-0.677351	-0.602748	-0.673565	83.3092	53.0086	-0.651222	4.88824
CELSR2	1.85423	1.755	1.79847	0.93445	0.862871	0.912066	-1.06129	-0.996181	-0.930964	1.80257	0.903129	-0.996145	4.83355
WDR72	1.95143	1.87585	2.11638	0.190113	0.192344	0.204131	-3.45835	-3.22715	-3.32162	1.98122	0.195529	-3.33571	4.82499
CHRFAM7A	1.6182	1.69867	1.79506	0.225779	0.16554	0.271839	-3.43416	-2.54337	-2.92948	1.70398	0.221053	-2.969	4.80788
ZNF185	14.0604	13.7412	12.7676	3.6474	3.30878	3.59278	-1.94988	-1.94105	-1.93525	13.5231	3.51632	-1.94206	4.80766
GPAA1	165.373	166.111	159.286	94.8777	99.2046	99.793	-0.68509	-0.701434	-0.829833	163.59	97.9584	-0.738786	4.79518
VPS35	54.5598	57.1294	56.2826	32.8388	33.2279	34.7292	-0.762239	-0.624411	-0.820654	55.9906	33.5986	-0.735768	4.71536
KCNK5	0.86021	0.93474	0.928606	0.304955	0.267338	0.298323	-1.79539	-1.49861	-1.63577	0.907852	0.290205	-1.64326	4.69379
ASAP1	84.5531	88.0263	86.2529	56.9058	54.289	54.1233	-0.669867	-0.616333	-0.651187	86.2774	55.106	-0.645796	4.68335
P2RX6	0.278897	0.2597	0.261887	0.110951	0.101155	0.112212	-1.36648	-1.28082	-1.24324	0.266828	0.108106	-1.29685	4.64918
APOBEC3C	32.0662	32.4653	34.1983	17.1427	17.4289	16.4332	-0.974351	-0.937123	-0.943089	32.9099	17.0016	-0.951521	4.60915
FAM83H	15.6354	15.6954	16.9897	6.04009	5.50952	5.78767	-1.62655	-1.40644	-1.39948	16.1068	5.7791	-1.47749	4.60431
GPC4	9.36277	8.53245	8.23364	1.20661	1.35146	1.19627	-2.60833	-2.94053	-2.84323	8.70962	1.25145	-2.79736	4.585
CCDC8	3.06597	2.96344	3.42091	0.13786	0.117401	0.123302	-4.85735	-4.60166	-4.44132	3.1501	0.126188	-4.63345	4.58149
MUC1	0.961838	1.01917	1.03654	0.130625	0.183219	0.237656	-2.48691	-1.98115	-2.96729	1.00585	0.183833	-2.47845	4.55649
KLF11	3.24919	3.44983	3.24762	1.38064	1.28909	1.49656	-1.33453	-1.09089	-1.34267	3.31555	1.38876	-1.25603	4.5493
IFT172	5.54371	5.51376	5.28252	3.34589	3.13636	3.1597	-0.753993	-0.78371	-0.7424	5.44666	3.21399	-0.760034	4.52472
LY6E	143.848	138.096	130.864	58.4039	56.2471	55.9181	-1.22014	-1.33586	-1.26334	137.603	56.8564	-1.27311	4.52112
PYCR3	27.0125	28.1986	27.3248	12.6324	14.2894	14.366	-0.937187	-0.883666	-1.18029	27.512	13.7626	-1.00038	4.48341
ZNF300	3.30745	3.37605	3.59055	1.2572	0.991514	1.06873	-1.85769	-1.60203	-1.44652	3.42468	1.10581	-1.63541	4.42976
RASEF	5.05003	4.75063	5.12099	2.51946	2.65342	2.51233	-0.950406	-0.979887	-0.936732	4.97388	2.56174	-0.955675	4.40752
RAP2B	10.9508	11.3372	10.9186	7.06128	6.54362	6.52141	-0.740561	-0.720481	-0.704869	11.0688	6.70877	-0.72197	4.40352
CSMD1	0.680815	0.684895	0.629486	0.0904418	0.115663	0.167822	-2.444	-1.99195	-2.94021	0.665065	0.124642	-2.45872	4.3156
ERG	1.9684	2.24824	2.09007	0.612185	0.577951	0.593437	-1.85534	-1.70173	-1.89769	2.10224	0.594524	-1.81825	4.29649
ZNF7	15.1073	14.5574	15.1551	8.88483	9.06607	9.69353	-0.743143	-0.612835	-0.734107	14.9399	9.21481	-0.696695	4.28967
MAGEA3	25.0483	26.2901	28.2401	4.86966	6.79308	6.74574	-2.05733	-1.86521	-2.45417	26.5261	6.13616	-2.12557	4.26471
FUCA2	60.4633	61.6537	60.0151	38.519	35.3138	34.123	-0.767034	-0.798029	-0.700437	60.7107	35.9853	-0.755167	4.21821
MT1E	108.723	116.985	97.1135	7.77561	6.39336	6.48515	-3.92596	-4.03929	-3.93236	107.607	6.88471	-3.96587	4.19594
CHRAC1	44.9421	47.3633	48.4209	27.5334	28.8449	27.941	-0.749248	-0.658397	-0.804397	46.9088	28.1065	-0.737348	4.16274
PHKB	10.3645	10.3712	10.807	5.8055	6.16595	6.53953	-0.811473	-0.637093	-0.858878	10.5143	6.17033	-0.769148	4.14003
KLC3	0.238746	0.223582	0.242809	0.0752223	0.0703395	0.0483029	-1.76981	-2.2527	-1.57932	0.235046	0.0646216	-1.86728	4.13425
QPRT	70.0247	70.2966	73.4106	24.2737	30.161	31.8584	-1.28523	-1.1089	-1.55585	71.244	28.7643	-1.31666	4.12421
SLFN13	3.59878	4.11264	3.7158	0.928641	0.989468	1.14397	-1.91043	-1.62589	-2.16826	3.80907	1.02069	-1.90153	4.11056
SIAH1	4.53512	4.32162	4.27615	2.80265	2.57419	2.64052	-0.734061	-0.752975	-0.646548	4.37763	2.67245	-0.711195	4.07875
TNFSF10	1.86785	1.85445	2.10759	0.580383	0.556277	0.633564	-1.92068	-1.53068	-1.69554	1.94329	0.590075	-1.71563	4.03397
DNASE1L2	1.4296	1.43034	1.39801	0.866208	0.749982	0.75193	-0.898855	-0.898437	-0.744455	1.41932	0.789374	-0.847249	4.02791
SLC38A5	21.1484	21.9598	17.8862	0.846706	0.306482	0.254311	-5.86203	-6.34395	-4.71671	20.3315	0.469167	-5.6409	4.02513
ENPP2	10.7918	9.7312	11.5377	2.55642	2.68392	2.35914	-2.10556	-2.16601	-1.95004	10.6869	2.53316	-2.07387	3.974
TRMT12	6.82645	7.23618	7.08871	4.56963	4.31449	4.10947	-0.718133	-0.704782	-0.684864	7.05045	4.3312	-0.702593	3.95988
FBXL16	8.35858	8.65348	10.035	0.543981	1.00106	0.997627	-3.32648	-3.0387	-4.01205	9.01569	0.847557	-3.45907	3.9579
C7orf61	0.709883	0.765391	0.752047	0.310646	0.321058	0.377955	-1.22314	-0.878412	-1.31674	0.74244	0.336553	-1.13943	3.95644
ZNF611	0.805981	0.843571	0.818276	0.169001	0.288579	0.268945	-1.50365	-1.55448	-2.33797	0.822609	0.242175	-1.7987	3.94137
ARL10	0.466951	0.412132	0.40046	0.0681128	0.081889	0.0374894	-2.26995	-3.5677	-2.59629	0.426514	0.062497	-2.81132	3.93409
PPP1R16A	20.9317	21.4572	22.2971	12.2031	13.4219	13.4855	-0.734179	-0.606986	-0.836003	21.562	13.0368	-0.725722	3.91498
THNSL2	0.738155	0.837907	0.810435	0.229049	0.247132	0.299818	-1.71151	-1.27043	-1.88938	0.795499	0.258666	-1.62377	3.90316
NHLRC1	0.290039	0.351526	0.288644	0.00769221	0	0.00740916	-7.85895	-5.08654	-5.36025	0.310069	0.00503379	-6.10191	3.89342
KCNN2	0.573418	0.72223	0.645925	0.0317631	0.0267312	0.0122377	-4.54435	-5.43114	-4.49273	0.647191	0.0235773	-4.82274	3.86703
MED30	17.2505	16.312	17.2622	9.82774	10.5633	10.958	-0.710364	-0.627269	-0.752696	16.9416	10.4497	-0.696777	3.84615
SLITRK2	0.285672	0.26266	0.333947	0	0	0	-9.4855	-9.55858	-9.45155	0.294093	0	-9.49854	3.8211
COQ9	19.7664	21.1347	19.3522	12.7026	12.4324	12.3568	-0.64029	-0.650414	-0.756262	20.0844	12.4973	-0.682322	3.79987
GABRA3	0.873757	0.864033	0.982715	0.14142	0.183667	0.0403603	-2.41622	-4.38604	-2.627	0.906835	0.121816	-3.14309	3.79146
GPR87	10.2226	11.1511	12.4628	2.32036	2.34635	1.82956	-2.41022	-2.45402	-2.28589	11.2788	2.16542	-2.38338	3.76869
KIFC2	19.8499	18.017	17.5793	9.01695	8.83404	9.09689	-0.994617	-1.09836	-1.02041	18.4821	8.98263	-1.0378	3.76819
NOMO3	6.20824	5.7386	5.98779	3.70806	3.44146	3.79269	-0.800847	-0.683618	-0.651793	5.97821	3.6474	-0.712086	3.76481
ACSS3	1.48812	1.41942	1.70497	0.144712	0.304467	0.204434	-2.4843	-2.83273	-3.31014	1.5375	0.217871	-2.87572	3.757
FKBP7	3.9486	4.2654	3.77097	1.74824	1.97454	1.84055	-0.935087	-1.07366	-1.30828	3.99499	1.85445	-1.10567	3.75602
GNPTAB	24.4266	23.1945	24.8242	14.3174	15.7274	15.6106	-0.660404	-0.618647	-0.717823	24.1484	15.2185	-0.665625	3.74493
ORC6	38.661	40.5014	36.4591	20.4666	22.2994	20.79	-0.711173	-0.867663	-1.00647	38.5405	21.1853	-0.861768	3.74272
MELTF	63.1519	59.6455	57.5871	35.2826	37.5833	36.9554	-0.617602	-0.745761	-0.779275	60.1282	36.6071	-0.714213	3.73819
TRABD2A	14.213	14.475	12.52	4.96273	3.77848	3.97533	-1.73001	-1.81055	-1.56601	13.736	4.23885	-1.70219	3.73394
APRT	64.3021	61.6146	67.7992	38.9971	37.8659	35.5964	-0.842267	-0.825813	-0.681695	64.572	37.4865	-0.783258	3.72161
CACNA1C	0.390411	0.37298	0.399927	0.115779	0.166356	0.110158	-1.26626	-1.79644	-1.70794	0.387773	0.130764	-1.59021	3.71502
ZNF623	15.4723	14.3206	15.4097	8.90293	9.0106	9.74487	-0.776057	-0.639668	-0.707537	15.0675	9.21947	-0.707754	3.66395
L1CAM	21.8054	21.3471	18.5893	5.59358	2.92684	3.32177	-2.6688	-2.68724	-1.95394	20.5806	3.9474	-2.43666	3.66279
DENND2A	3.13291	3.62985	3.08192	0.983818	0.881625	0.732647	-1.80669	-2.06816	-1.90463	3.28156	0.86603	-1.92649	3.66225
ITFG1	8.68777	9.13693	9.51714	4.81187	4.81278	4.00901	-0.985493	-1.08834	-0.946845	9.11395	4.54455	-1.00689	3.65676
CHRNA7	0.836271	1.01172	0.816305	0.102275	0.0493125	0.0369419	-4.03684	-4.45802	-3.32274	0.888099	0.0628432	-3.9392	3.64822
GLI2	3.10493	2.70416	2.99446	0.889072	1.13784	1.18051	-1.39764	-1.36763	-1.62628	2.93452	1.06914	-1.46385	3.6175
DSC2	2.14745	2.35535	2.44788	0.967317	1.07451	1.13495	-1.18942	-0.892475	-1.30533	2.31689	1.05892	-1.12908	3.61397
RPL26L1	35.7659	34.6934	31.3934	15.3378	12.1167	12.3583	-1.37519	-1.50564	-1.19926	33.9509	13.2709	-1.36003	3.60728
TMEM158	31.7306	34.7919	38.4037	9.66897	11.2583	10.6315	-1.77208	-1.55016	-1.86902	34.9754	10.5196	-1.73042	3.60475
NNT	13.927	13.4217	12.4078	7.31542	7.32575	7.75877	-0.762111	-0.816676	-0.897349	13.2522	7.46665	-0.825379	3.60184
CGAS	2.19616	2.27437	2.2825	1.10224	0.843293	1.14942	-1.43687	-0.906114	-1.06603	2.25101	1.03165	-1.13634	3.60166
KLHL13	2.23846	2.02654	1.9449	0.887942	0.830304	0.70141	-1.22919	-1.64606	-1.21174	2.06997	0.806552	-1.36233	3.58895
CADM3	0.0704292	0.0687043	0.0860913	0	0.00665062	0.00456705	-3.55091	-3.75031	-6.80534	0.0750749	0.00373923	-4.70218	3.58017
SIX1	4.40245	4.12421	3.98286	1.86536	2.22181	1.77316	-0.843742	-1.28434	-1.16614	4.16984	1.95344	-1.09807	3.56361
LRP5	5.11014	4.43456	4.84135	1.94026	1.45899	1.33924	-1.73201	-1.90432	-1.21418	4.79535	1.5795	-1.61683	3.55279
MAPK12	14.0123	12.643	12.8576	7.75595	6.90734	7.14429	-0.898241	-0.944451	-0.726705	13.171	7.26919	-0.856466	3.54851
FNDC10	3.79786	3.47712	3.46225	2.21593	2.27048	2.3009	-0.610388	-0.69547	-0.671558	3.57907	2.26244	-0.659139	3.51954
MARVELD2	1.17767	1.21765	1.11538	0.726714	0.699528	0.626773	-0.674446	-0.882	-0.765954	1.17023	0.684338	-0.774133	3.49088
SYT16	1.02089	1.1723	1.01361	0.412933	0.288588	0.331218	-1.81354	-1.59617	-1.52675	1.06893	0.344246	-1.64549	3.47873
DPP4	19.0737	17.8664	20.2066	11.3457	11.0246	10.6387	-0.876018	-0.814954	-0.676907	19.0489	11.003	-0.789293	3.47118
HCFC1R1	44.8922	46.6109	50.8583	22.4993	25.1856	25.7811	-1.01575	-0.772819	-1.07253	47.4538	24.4887	-0.9537	3.44987
DECR2	6.9668	7.28161	7.4057	4.35526	4.6398	3.8554	-0.676336	-0.826124	-0.763142	7.21803	4.28349	-0.755201	3.42954
ZNF845	0.766219	0.840884	0.822226	0.291941	0.239205	0.375859	-1.78124	-0.999575	-1.54682	0.809776	0.302335	-1.44254	3.42765
TRIM55	3.43707	3.68567	2.9457	0.760484	0.339757	0.325555	-3.11456	-3.37002	-2.29764	3.35615	0.475265	-2.92741	3.42303
PCDHGB1	0.293728	0.270905	0.282885	0.112177	0.118007	0.153069	-1.25791	-0.910357	-1.28914	0.282506	0.127751	-1.15247	3.37503
ZNF140	2.29663	2.03076	1.9564	0.957993	0.824363	0.792538	-1.24784	-1.5068	-1.10513	2.0946	0.858298	-1.28659	3.37157
RIOX1	5.42612	5.75286	5.97384	2.60727	3.27455	2.65227	-0.869106	-1.00519	-1.1633	5.71761	2.8447	-1.01253	3.36918
LAMA3	8.97124	8.55423	7.42908	3.3977	2.97656	3.24673	-1.32141	-1.43898	-1.35384	8.31818	3.207	-1.37141	3.36754
TRPV2	0.694096	0.677096	0.606035	0.246995	0.121723	0.167178	-2.30753	-2.02087	-1.4734	0.659076	0.178632	-1.93393	3.34283
PICK1	1.97288	1.82789	2.20458	0.670168	0.818353	0.774609	-1.43025	-1.32035	-1.46798	2.00178	0.754377	-1.40619	3.3413
C16orf87	1.64814	1.72568	1.65679	1.04178	0.95317	0.815103	-0.79921	-0.988151	-0.749712	1.67687	0.936683	-0.845691	3.33547
C11orf1	13.7005	15.2712	13.7266	8.73741	8.50054	8.07568	-0.693115	-0.735128	-0.827193	14.2328	8.43787	-0.751812	3.32542
LOC105373944	0.64001	0.606992	0.743943	0.194493	0.120033	0.187336	-2.62105	-1.73977	-1.65857	0.663648	0.167287	-2.00646	3.321
LYRM1	16.9129	14.7123	15.7674	8.61593	9.16396	8.32838	-0.784748	-0.994633	-0.793678	15.7975	8.70276	-0.857687	3.31904
FGFBP1	16.4372	14.9441	16.3901	5.50796	2.54133	1.91967	-2.69018	-3.06973	-1.46155	15.9238	3.32299	-2.40716	3.31753
TRIML2	1.56677	1.39549	1.15467	0.158985	0.0557493	0.0669963	-4.33514	-4.49405	-3.14507	1.37231	0.0939101	-3.99142	3.30267
LONP2	25.1204	23.2015	22.376	14.5285	13.1119	14.3953	-0.772995	-0.775964	-0.697139	23.566	14.0119	-0.748699	3.29565
FCGRT	1.42719	1.51691	1.27501	0.298288	0.522986	0.305269	-1.28516	-2.1933	-2.36338	1.40637	0.375514	-1.94728	3.26631
CHML	13.4744	12.0104	12.5399	7.50727	6.36292	7.32275	-0.980683	-0.852464	-0.699731	12.6749	7.06431	-0.844293	3.2659
CCDC88B	1.74846	1.64544	1.85667	1.00097	1.03532	1.11673	-0.844242	-0.61932	-0.73863	1.75019	1.05101	-0.734064	3.24876
NOS1	4.57523	4.05122	4.70707	0.950405	1.6273	1.65355	-1.53417	-1.4409	-2.11335	4.44451	1.41042	-1.69614	3.24098
NSUN5	7.18487	7.44899	5.86803	2.05464	1.58966	1.49308	-1.88533	-2.23868	-1.87949	6.83396	1.71246	-2.00117	3.22868
M1AP	0.899053	0.962597	1.14604	0.275079	0.287133	0.234148	-1.99492	-1.90997	-1.82572	1.00256	0.265453	-1.91021	3.20414
SCRIB	67.5008	69.379	63.1725	44.8162	39.7251	38.684	-0.671197	-0.775888	-0.652305	66.6841	41.0751	-0.699797	3.19958
BCHE	4.24012	4.09901	4.50815	1.40415	1.93199	2.16397	-1.22394	-0.942878	-1.56681	4.28243	1.83337	-1.24454	3.18354
DOPEY2	3.00839	2.85958	2.7002	1.80023	1.59494	1.83451	-0.76139	-0.68624	-0.689363	2.85606	1.74323	-0.712331	3.17697
LGALS3	21.2909	22.0956	19.5974	12.9746	11.0725	10.9176	-0.825494	-0.936182	-0.789799	20.9946	11.6549	-0.850492	3.15309
BATF2	1.35079	1.39783	1.54705	0.710925	0.728268	0.838644	-1.08757	-0.659744	-0.996182	1.43189	0.759279	-0.914499	3.14979
BRINP1	4.11385	3.89859	4.24628	2.55781	2.38457	2.01844	-0.834206	-0.999736	-0.62974	4.08624	2.32028	-0.821227	3.14061
PKDREJ	0.0244854	0.0286629	0.0259398	0.0150008	0.015029	0.0144488	-0.775535	-0.72282	-0.942909	0.0263627	0.0148262	-0.813755	3.13079
FGF13	0.572513	0.464098	0.486923	0.176431	0.15838	0.108761	-1.61524	-2.35915	-1.41238	0.507845	0.147857	-1.79559	3.12861
CNEP1R1	6.86723	7.10866	6.30201	4.25692	3.57609	3.79792	-0.819168	-0.827084	-0.761457	6.7593	3.87698	-0.80257	3.11754
ZNF268	2.1806	2.47955	2.04439	0.954235	0.775967	0.983967	-1.39901	-1.12047	-1.39913	2.23485	0.904723	-1.3062	3.11722
PUF60	135.484	142.758	132.825	95.2907	86.7837	79.6223	-0.615978	-0.739598	-0.604989	137.022	87.2322	-0.653522	3.10951
ADCK5	11.917	13.2304	11.3033	6.7519	6.26656	5.71289	-0.852831	-1.03333	-0.992215	12.1503	6.24379	-0.959459	3.10845
DCDC2	7.2175	8.77933	7.33932	2.78164	1.62979	1.65505	-2.17253	-2.09705	-1.67984	7.77872	2.02216	-1.98314	3.10137
PEG10	53.86	54.055	46.194	24.8459	18.0559	18.6954	-1.35718	-1.49924	-1.14324	51.3697	20.5324	-1.33322	3.09933
DSC3	1.26782	1.21055	1.34312	0.647799	0.557769	0.755755	-1.26928	-0.718875	-0.923579	1.27383	0.653774	-0.970578	3.0733
SCN2A	0.392872	0.412894	0.508187	0.113981	0.111911	0.124425	-2.18186	-1.62958	-1.87649	0.437984	0.116773	-1.89598	3.06936
PYCARD	6.41979	6.6555	5.54756	1.25593	2.41061	2.07985	-1.2032	-1.59745	-2.42489	6.20762	1.91547	-1.74185	3.05929
BOLA2-SMG1P6	1.85888	1.80316	2.09098	0.767748	0.948669	1.0036	-1.14093	-0.861207	-1.25233	1.91767	0.906673	-1.08482	3.05897
SNRNP25	24.7833	25.6926	23.767	16.2187	13.8444	12.6809	-0.781513	-0.939328	-0.685459	24.7476	14.248	-0.8021	3.05437
EEF2KMT	6.37203	6.25501	5.56322	3.67818	3.13479	3.44835	-0.829284	-0.858403	-0.787698	6.06342	3.42044	-0.825128	3.05224
MAPK11	10.4465	10.6798	8.79473	4.70645	3.94001	4.46822	-1.16017	-1.19781	-1.20386	9.97369	4.37156	-1.18728	3.0403
RPGRIP1L	5.85348	5.47689	5.18381	3.5153	3.39962	3.76216	-0.610516	-0.610404	-0.661473	5.50473	3.55902	-0.627464	3.0344
LZTS1	0.357792	0.443941	0.408968	0.162064	0.0963205	0.111122	-2.08293	-1.65655	-1.47356	0.403567	0.123169	-1.73768	3.03059
ZNF736	1.18569	0.924586	0.836079	0.0462679	0.0370839	0.0827642	-4.47691	-3.8064	-4.32962	0.982119	0.055372	-4.20431	3.02751
PARN	25.1029	23.7282	27.1413	14.2283	15.5264	16.2142	-0.807686	-0.603298	-0.759638	25.3242	15.323	-0.72354	3.01693
MCAM	1.8921	1.61084	1.88421	0.960463	0.950202	1.01792	-0.989244	-0.866839	-0.767597	1.79572	0.976196	-0.87456	3.006
PCDHB16	0.364191	0.331048	0.30252	0.148504	0.177815	0.150017	-0.766647	-1.24968	-1.17577	0.332587	0.158779	-1.06403	2.99828
DAPK1	1.53363	1.53772	1.47771	0.847074	0.803738	0.557934	-0.880106	-1.43086	-0.881745	1.51635	0.736249	-1.06424	2.97294
IL18	20.5921	25.0457	23.4826	11.4504	8.69455	10.1722	-1.43512	-0.990056	-1.15086	23.0401	10.1057	-1.19201	2.97132
PAQR4	14.745	15.0419	16.5659	7.54743	9.55346	8.72486	-0.796014	-0.729699	-1.01668	15.4509	8.60858	-0.847464	2.9673
COTL1	190.987	196.766	175.036	120.722	100.701	98.4201	-0.799526	-0.92917	-0.726615	187.596	106.614	-0.818437	2.96368
LOC112268473	0.1381	0.123301	0.091749	0	0.00574678	0	-3.92278	-8.99919	-8.84996	0.117717	0.00191559	-7.25731	2.95696
AK5	13.0038	12.0246	10.325	5.4435	5.08795	4.92144	-1.02284	-1.37441	-1.16512	11.7845	5.15096	-1.18746	2.94249
KCNQ3	3.20822	2.70791	3.26153	1.27015	1.58678	1.37435	-1.0413	-1.19566	-1.1139	3.05922	1.41043	-1.11695	2.93258
TPD52L1	3.30495	3.78337	3.57856	1.93442	1.29265	1.37106	-1.46995	-1.24135	-0.989157	3.55563	1.53271	-1.23349	2.92992
LRRC17	1.16377	0.933097	0.827559	0.174407	0.0489258	0.114233	-4.05107	-3.31126	-2.43517	0.974809	0.112522	-3.26584	2.91081
PMAIP1	20.49	23.9952	23.1747	11.1837	13.0821	13.1896	-0.826849	-0.60821	-1.1231	22.5533	12.4851	-0.852721	2.89879
PODNL1	0.306493	0.357325	0.332616	0.209361	0.201888	0.182751	-0.719279	-0.716084	-0.790555	0.332145	0.198	-0.741972	2.88701
ATAT1	6.3049	5.33688	5.901	2.95456	3.1325	3.53219	-0.9153	-0.808445	-0.874628	5.8476	3.20641	-0.866124	2.88595
CDH3	0.171357	0.121571	0.159531	0	0.0191233	0.0262643	-3.01437	-2.65162	-7.68393	0.15082	0.0151292	-4.44997	2.88012
HSPG2	6.89872	5.85042	5.55521	2.67892	2.86114	2.89413	-0.959164	-1.22588	-1.14868	6.10145	2.8114	-1.11124	2.87077
GOLIM4	18.5261	17.2813	15.9813	10.6754	8.45362	9.36181	-0.92065	-0.957393	-0.716722	17.2629	9.49694	-0.864922	2.86654
DMRT1	0.222401	0.180795	0.20616	0.0729924	0.0227514	0.0234355	-3.10961	-3.16279	-1.31769	0.203119	0.0397264	-2.53003	2.86612
PNPLA4	3.50186	3.36595	3.00192	1.54086	1.93251	1.85249	-0.637127	-0.891127	-1.14873	3.28991	1.77528	-0.892328	2.86215
LOC105370849	2.76082	2.89715	1.8902	0.0150391	0.0175786	0.0313857	-6.71779	-6.4169	-7.5802	2.51606	0.0213345	-6.90496	2.85923
ARL2BP	57.0356	55.874	49.7409	35.7382	30.8199	32.315	-0.692507	-0.792372	-0.666525	54.2168	32.9577	-0.717135	2.85757
PPP5D1	0.263754	0.371647	0.32599	0.0769461	0.0539636	0.0741147	-2.55123	-1.78134	-2.26877	0.320464	0.0683415	-2.20045	2.84809
ZNF48	1.19094	1.00998	1.1222	0.555204	0.675893	0.605404	-0.732693	-0.948084	-0.884247	1.10771	0.612167	-0.855008	2.84244
HSF1	117.796	119.344	105.307	77.3257	68.1457	66.6368	-0.629858	-0.794615	-0.647925	114.149	70.7027	-0.690799	2.83973
MANSC1	1.22772	1.14909	1.15124	0.304926	0.600815	0.32867	-0.938798	-1.871	-1.93244	1.17602	0.41147	-1.58074	2.83033
ATL1	3.77481	3.91292	4.67656	1.77659	1.94573	1.96907	-1.26667	-0.911349	-1.16061	4.12143	1.89713	-1.11287	2.82641
NUDT7	2.19245	2.65393	2.32267	1.20453	0.90369	1.17369	-1.36162	-0.873205	-1.16026	2.38968	1.09397	-1.1317	2.82437
C14orf132	6.74438	5.72008	6.42866	3.58041	4.00365	3.62588	-0.685107	-0.868025	-0.69769	6.29771	3.73665	-0.750274	2.82194
SERPINB9	0.0945004	0.145557	0.115921	0	0	0.00838565	-7.36673	-3.38192	-8.00446	0.118659	0.00279522	-6.25103	2.81333
LOC112267855	0.420763	0.410458	0.391724	0.0892736	0.125218	0.204223	-1.63326	-1.01046	-2.20414	0.407649	0.139571	-1.61595	2.80652
MAST1	1.39981	1.42649	1.13429	0.433897	0.603484	0.498708	-0.911691	-1.46083	-1.73775	1.3202	0.51203	-1.37009	2.80584
THNSL1	2.92337	3.55271	3.37856	1.89091	1.65539	1.7674	-1.03088	-0.698563	-0.931464	3.28488	1.77123	-0.886969	2.79034
ZCWPW1	1.48383	1.3203	1.49961	0.641175	0.640203	0.868801	-1.22881	-0.744485	-1.06306	1.43458	0.716727	-1.01212	2.78033
AMOT	1.2529	1.16189	1.34725	0.628276	0.736017	0.788744	-0.873829	-0.640171	-0.908499	1.25401	0.717679	-0.8075	2.77516
DNAJC30	9.65919	9.24211	10.2407	5.22124	6.5875	6.15848	-0.638393	-0.621987	-0.845554	9.71401	5.98908	-0.701978	2.77216
HSPB1	137.994	128.888	129.033	77.8127	48.9877	51.803	-1.39915	-1.38619	-0.74985	131.971	59.5344	-1.1784	2.77214
RUNX3	3.80029	3.20188	3.07983	1.75486	1.55689	1.54347	-0.985849	-1.27239	-0.8892	3.36067	1.61841	-1.04914	2.76788
ADCY1	2.53742	2.45246	2.86569	1.20419	1.4785	1.53446	-0.95644	-0.698204	-1.04772	2.61852	1.40572	-0.900787	2.76754
CGNL1	4.18936	3.60123	3.50021	2.20649	1.98037	2.0747	-0.82352	-0.986461	-0.728489	3.7636	2.08719	-0.846157	2.76361
SEMA3B	1.03384	0.994892	0.799235	0.311797	0.368734	0.206104	-1.1159	-2.29489	-1.69318	0.942656	0.295545	-1.70132	2.76155
SEMA3F	10.6399	9.48014	10.6689	4.42863	5.85483	6.08562	-0.867573	-0.778663	-1.11975	10.263	5.45636	-0.921996	2.75014
C16orf74	7.51905	7.68126	6.90356	4.67961	3.64084	3.32773	-0.924472	-1.14818	-0.736489	7.36796	3.88273	-0.936379	2.74542
SPDYE3	3.8941	3.47485	3.14174	1.91584	1.6372	1.81688	-0.941951	-1.07229	-0.880577	3.50356	1.78998	-0.96494	2.74372
ZHX1	26.0158	26.1206	21.8206	14.052	11.1861	11.2832	-0.965908	-1.17792	-0.916227	24.6523	12.1737	-1.02002	2.73711
MYORG	2.0129	1.95838	2.26574	1.2955	1.01535	1.01993	-1.15966	-0.953331	-0.617857	2.07901	1.11026	-0.910284	2.73064
SLX1A	4.01777	3.42487	3.60005	2.20184	1.70552	1.61435	-1.07858	-1.28705	-0.658649	3.68089	1.84057	-1.00809	2.71871
PLEC	340.365	329.956	291.45	215.078	190.551	193.989	-0.615025	-0.783832	-0.639248	320.59	199.873	-0.679368	2.70798
NPIPA1	6.99897	8.03834	6.55633	3.96801	3.76687	3.22617	-0.80108	-1.08959	-1.03994	7.19788	3.65368	-0.976869	2.70615
ARHGDIB	43.7261	43.2325	36.2166	22.89	16.9526	17.5099	-1.09701	-1.29298	-0.939181	41.0584	19.1175	-1.10972	2.68953
NETO2	39.097	38.2674	31.5632	19.8161	15.9203	15.8513	-0.989296	-1.27515	-0.971249	36.3092	17.1959	-1.07856	2.66464
TRIM59	9.81343	9.70525	8.09456	5.18798	3.83147	4.26689	-1.08088	-1.1742	-0.925351	9.20442	4.42878	-1.06014	2.65326
FAM46D	0.0974996	0.155182	0.1196	0.00898231	0.00629944	0.00432589	-4.09938	-4.29378	-4.04532	0.124094	0.00653588	-4.14616	2.65308
MTRNR2L4	0.137126	0.148631	0.145271	0.0533393	0.0187039	0.0642207	-2.82244	-1.04724	-1.47003	0.143676	0.0454213	-1.7799	2.64698
PCYOX1L	3.26026	2.83836	2.94017	1.51485	1.9416	1.83017	-0.600343	-0.805457	-0.927325	3.01293	1.7622	-0.777708	2.64489
PLOD3	71.9678	69.6582	60.3505	43.7536	38.3844	39.881	-0.654791	-0.824366	-0.692713	67.3255	40.673	-0.723956	2.62246
SPON2	0.395571	0.301177	0.265749	0.0675522	0.0236877	0.0162666	-3.41597	-4.48686	-2.15991	0.320832	0.0358355	-3.35425	2.61178
TRIM22	19.8806	17.4543	18.337	10.1152	11.4189	12.8129	-0.685243	-0.606464	-0.808853	18.5573	11.449	-0.700187	2.59975
GALNT5	3.33762	2.984	2.27628	0.855674	0.601478	0.611983	-1.92149	-2.4195	-1.82363	2.86597	0.689712	-2.05487	2.59774
ACOT1	0.915983	0.709166	0.785553	0.381748	0.410514	0.392214	-0.934774	-1.193	-0.912344	0.803567	0.394825	-1.01337	2.58924
TMEM178B	2.12231	1.86776	1.35722	0.332678	0.207389	0.213624	-2.70926	-3.2828	-2.50948	1.78243	0.25123	-2.83385	2.58754
LOC101927345	23.7173	19.0298	19.9495	11.3492	9.9665	11.2801	-1.00276	-1.04461	-0.767276	20.8989	10.8653	-0.938217	2.58227
TPTE	1.17312	1.37879	1.06312	0.556656	0.468471	0.595747	-1.1825	-0.949376	-1.32909	1.20501	0.540291	-1.15366	2.57728
ITGBL1	0.534609	0.592137	0.519165	0.272936	0.232432	0.117363	-1.15863	-2.15423	-1.13733	0.548637	0.207577	-1.4834	2.56557
CDH10	0.107467	0.132423	0.119842	0	0	0.0429132	-7.2301	-1.28448	-7.68393	0.119911	0.0143044	-5.3995	2.5622
AFAP1L2	12.3631	12.5968	10.6215	6.46294	4.05038	3.58027	-1.39267	-1.76048	-0.984562	11.8605	4.69786	-1.37924	2.55838
S100A2	160.233	178.538	136.572	79.2292	55.1344	56.6935	-1.31055	-1.47161	-1.19393	158.448	63.6857	-1.32536	2.55588
EDIL3	5.3718	4.75053	4.30898	2.74682	1.97976	2.04928	-1.12375	-1.36282	-0.812054	4.81044	2.25862	-1.09954	2.53445
BAALC	4.04139	3.77042	2.85908	1.35309	0.990568	0.937464	-1.53026	-2.07984	-1.49975	3.55696	1.09371	-1.70329	2.53172
ZNF469	4.22226	3.8358	3.50594	2.47473	1.92711	2.10561	-0.865257	-0.97645	-0.654051	3.85466	2.16915	-0.831919	2.52008
RHOU	0.28314	0.242726	0.286322	0.123902	0.0473971	0.0325481	-2.58134	-3.07472	-0.989078	0.270729	0.0679492	-2.21505	2.51892
COL4A6	1.7021	1.90467	1.64214	1.19487	0.969721	0.959926	-0.761634	-0.79883	-0.694355	1.74964	1.04151	-0.751606	2.51712
TNK1	0.52685	0.603887	0.467444	0.247842	0.258702	0.172102	-0.853132	-1.5827	-1.30404	0.532727	0.226215	-1.24662	2.51127
TNFSF12	2.32757	1.90093	2.02139	0.781675	1.16285	1.04951	-0.798627	-1.12069	-1.30217	2.0833	0.998013	-1.07383	2.51021
CD37	1.38466	1.08283	1.38204	0.550845	0.575963	0.675277	-1.26234	-1.00732	-0.995186	1.28318	0.600695	-1.08828	2.50663
FRMD4B	3.92948	3.71155	4.82365	1.12068	1.93672	1.56812	-1.31824	-1.2978	-1.7491	4.1549	1.54184	-1.45505	2.49166
IGSF1	1.05639	1.02565	1.28278	0.47536	0.623936	0.525078	-1.04092	-0.980499	-1.13033	1.12161	0.541458	-1.05058	2.4889
C2orf81	1.04746	1.04801	1.00535	0.321252	0.472578	0.626408	-1.08897	-0.713542	-1.72445	1.03361	0.473413	-1.17565	2.48348
LTBP4	27.6368	26.0235	20.5439	10.8106	11.6416	11.1998	-0.821346	-1.27581	-1.28917	24.7347	11.2173	-1.12878	2.47819
OR51B4	0.402055	0.274545	0.489825	0	0	0	-7.43048	-7.44396	-6.91133	0.388808	0	-7.26192	2.46867
RNF165	0.195754	0.178013	0.161687	0.0493646	0.0610944	0.0978931	-1.39914	-0.969778	-1.86412	0.178484	0.0694507	-1.41101	2.4601
GALNT18	3.08714	3.26981	2.42904	1.36252	0.819052	0.852605	-1.56944	-1.82832	-1.28437	2.92866	1.01139	-1.56071	2.45924
MYLK	30.7983	29.311	25.4159	18.4853	14.6764	14.9959	-0.794172	-1.01099	-0.68688	28.5084	16.0526	-0.83068	2.45784
RIBC2	1.46247	1.33841	1.13405	0.329887	0.647794	0.343168	-0.807791	-2.0587	-2.03652	1.31164	0.440283	-1.63434	2.45535
NRBP2	27.6176	28.8963	22.4088	12.6535	14.1763	14.2132	-0.662507	-0.931051	-1.21314	26.3076	13.681	-0.935565	2.45306
KAAG1	0.0950007	0.119152	0.129399	0.0356335	0.0166602	0.0457631	-2.82244	-1.00239	-1.71956	0.114517	0.0326856	-1.84813	2.45172
DSCC1	24.013	21.0656	18.8886	12.6698	11.4122	11.2059	-0.728837	-1.07222	-0.755284	21.3224	11.7626	-0.852114	2.45102
HLA-DMA	0.852539	0.896886	0.991722	0.453539	0.615627	0.479125	-0.687726	-0.80166	-1.00244	0.913716	0.516097	-0.830609	2.44338
CORO1A	2.2654	1.70223	1.81618	0.875238	0.551184	0.757008	-1.71962	-1.55266	-0.980546	1.92794	0.72781	-1.41761	2.44118
PCSK9	0.278052	0.246583	0.160673	0	0.0248242	0.00426176	-2.66149	-5.82149	-8.73917	0.228436	0.00969533	-5.74072	2.43516
TSGA10IP	0.193541	0.257455	0.251635	0.107792	0.107995	0.0815772	-1.21286	-1.20915	-1.26992	0.23421	0.0991213	-1.23064	2.43261
OR51B5	0.24509	0.21392	0.355307	0	0	0.0217485	-7.60639	-3.38192	-7.18932	0.271439	0.00724949	-6.05921	2.43036
ADRA1D	0.0562816	0.0617661	0.0447184	0.0184717	0	0	-5.51538	-6.1344	-1.71956	0.0542554	0.00615723	-4.45645	2.4247
ADAMTS14	1.88934	1.91912	2.62826	0.51774	0.686793	0.726771	-1.93711	-1.35041	-1.91088	2.14557	0.643768	-1.7328	2.41376
ACTA2	9.79715	9.60201	7.87251	5.5689	4.46954	4.48289	-0.818428	-1.10044	-0.807628	9.09055	4.84044	-0.908831	2.403
C1QL3	0.556732	0.660523	0.502127	0.190951	0.277069	0.279057	-0.857268	-0.966998	-1.80753	0.573127	0.249026	-1.2106	2.38841
SIM2	0.491186	0.354159	0.458144	0.154199	0.203176	0.171029	-1.17203	-1.49148	-1.21813	0.434496	0.176135	-1.29388	2.38693
PTPRJ	18.516	14.5936	17.3409	8.89759	10.3685	9.37189	-0.743912	-0.955069	-0.735662	16.8168	9.54597	-0.811548	2.37383
FCRLB	4.63482	5.77839	5.49519	3.34559	2.81824	2.6291	-0.96495	-0.790386	-0.810007	5.3028	2.93098	-0.855114	2.37159
MGAM	2.63617	2.96828	2.05601	1.05552	0.779961	0.940722	-1.39995	-1.45908	-1.51326	2.55349	0.925402	-1.45743	2.37073
JRK	16.0603	14.4148	12.1414	7.98959	6.73813	6.62898	-0.851435	-1.24932	-0.873156	14.2055	7.1189	-0.991305	2.36326
PCDHA6	0.262413	0.203921	0.155491	0.0155705	0.0382194	0.00749876	-2.00857	-5.01071	-3.68946	0.207275	0.0204295	-3.56958	2.35535
CHTF18	24.1275	23.6426	20.0799	15.0776	12.3561	11.5524	-0.702442	-1.03516	-0.670788	22.6166	12.9954	-0.802798	2.35296
CAPS2	1.05244	0.882495	0.863495	0.497786	0.467306	0.596504	-0.886874	-0.791346	-0.847224	0.93281	0.520532	-0.841815	2.34533
DUOX1	1.21702	1.05023	0.999406	0.652321	0.419912	0.564575	-1.25192	-1.0803	-0.708523	1.08889	0.545603	-1.01358	2.34481
LOX	13.1847	11.8874	10.4146	7.29603	6.30568	5.49744	-0.725787	-1.23469	-0.72604	11.8289	6.36638	-0.895507	2.33613
CHRDL1	18.5229	18.2223	11.506	3.80636	2.03054	1.8071	-2.50401	-3.32991	-2.28089	16.0837	2.548	-2.70493	2.32857
PARP10	25.5024	23.8232	18.5954	11.1228	10.0321	10.8833	-0.892223	-1.20121	-1.12063	22.6403	10.6794	-1.07135	2.32395
PDZD7	0.983113	1.16989	1.16708	0.695662	0.650505	0.493731	-0.844252	-0.965236	-0.771046	1.10669	0.613299	-0.860178	2.32226
SLC25A45	1.93006	2.22443	1.64071	1.02169	0.926711	0.964414	-0.825334	-0.973005	-1.14361	1.93173	0.970939	-0.980649	2.30921
ZNF572	1.60306	1.55263	1.75287	0.721546	1.11046	0.92666	-0.66013	-0.763034	-1.12666	1.63619	0.919555	-0.849942	2.30865
METTL27	17.9324	18.9926	23.3011	10.858	10.9394	10.8904	-1.09263	-0.692137	-0.828385	20.0754	10.896	-0.871052	2.29921
NID2	23.15	19.7091	18.8322	12.4484	7.88386	8.03995	-1.25813	-1.49843	-0.684716	20.5638	9.45739	-1.14709	2.2935
HIRIP3	10.807	10.6203	8.72148	6.5177	5.27625	5.63414	-0.726905	-0.912327	-0.726151	10.0496	5.80936	-0.788461	2.29264
NDN	0.168081	0.0868046	0.146641	0	0	0	-6.71964	-7.21095	-6.28054	0.133842	0	-6.73704	2.27442
USP51	0.591989	0.509784	0.674728	0.325159	0.245581	0.316636	-1.4579	-0.874517	-0.669791	0.592167	0.295792	-1.00074	2.27348
IFITM2	20.6571	20.0259	15.4604	10.3663	8.54744	9.09682	-0.856695	-1.15568	-0.971592	18.7145	9.33685	-0.994656	2.25652
RNASE1	0.514446	0.439116	0.43146	0.093801	0.236823	0.0542096	-0.859064	-3.16279	-2.219	0.461674	0.128278	-2.08029	2.25184
TNIK	3.41977	2.96097	2.62909	1.711	1.66365	1.82629	-0.66208	-0.877629	-0.812977	3.00327	1.73365	-0.784229	2.25041
NPTXR	20.0396	16.9781	21.551	9.05587	11.8706	11.5151	-0.862302	-0.772037	-0.928555	19.5229	10.8138	-0.854298	2.2473
WDR63	0.430732	0.321316	0.469737	0.155226	0.163294	0.176213	-1.52116	-1.25878	-1.06788	0.407262	0.164911	-1.28261	2.24603
CCDC88C	0.922363	0.752597	0.617528	0.309098	0.227298	0.27749	-1.44192	-1.70423	-1.30454	0.764163	0.271295	-1.48356	2.24343
SLITRK4	1.62591	1.61713	2.58066	0.0607688	0.209539	0.282908	-3.62181	-2.4942	-4.74814	1.94124	0.184405	-3.62138	2.23996
PRAME	0.0912895	0.121437	0.0703358	0	0.0203756	0	-1.73209	-6.58822	-7.01007	0.0943541	0.00679188	-5.11013	2.23542
APOL3	0.82703	0.756351	0.696228	0.303745	0.244748	0.473089	-1.50621	-0.777492	-1.33557	0.759869	0.340528	-1.20642	2.23423
SENP8	0.660662	0.617345	0.729372	0.37736	0.170741	0.328299	-2.09042	-0.979922	-0.730738	0.669126	0.292134	-1.26703	2.23289
WNT10B	0.75088	1.15781	0.881014	0.31092	0.267611	0.272254	-1.71668	-1.43331	-1.91541	0.9299	0.283595	-1.68847	2.23068
BTBD8	0.779869	0.646653	0.702261	0.307145	0.287207	0.460199	-1.2864	-0.731865	-1.09214	0.709595	0.351517	-1.0368	2.23043
ATP8B1	2.29948	2.59719	2.3038	1.60848	0.95163	1.17972	-1.27713	-0.935403	-0.712965	2.40016	1.24661	-0.975167	2.22535
ELOVL2	12.5061	11.6295	9.14826	6.04027	5.21371	5.50642	-0.813031	-1.15607	-0.966846	11.0946	5.5868	-0.978648	2.22303
ZNF239	0.936568	1.00917	0.635525	0.283944	0.172834	0.232213	-1.87524	-1.98145	-1.84872	0.860422	0.229664	-1.9018	2.21829
NACAD	0.488868	0.546684	0.677908	0.288718	0.248834	0.268042	-1.44579	-0.838646	-0.941773	0.571154	0.268531	-1.0754	2.21557
RTL9	0.742581	0.553576	0.553086	0.280965	0.294573	0.259692	-0.909781	-1.48716	-0.999255	0.616414	0.27841	-1.13207	2.21265
HEATR3	6.49759	6.70816	5.34889	4.0651	3.37044	3.70607	-0.668166	-0.782667	-0.744389	6.18488	3.71387	-0.731741	2.21105
PDZD4	0.0961579	0.0740548	0.0536154	0.0088587	0.0124255	0.00426636	-2.04926	-4.29378	-3.0038	0.0746094	0.00851686	-3.11561	2.21076
SOHLH2	0.0635792	0.0708823	0.0481111	0.0238477	0.0111499	0.0229702	-1.99129	-1.40187	-1.55195	0.0608575	0.0193226	-1.64837	2.21041
IFI27	84.1968	78.8858	51.7174	11.6594	18.7567	19.924	-1.465	-2.0518	-2.77975	71.6	16.78	-2.09885	2.20934
FAM86B2	0.716707	0.900604	1.01666	0.425264	0.193859	0.256009	-2.38236	-1.453	-1.10181	0.877989	0.291711	-1.64572	2.20486
CADM1	0.663306	0.527865	0.577881	0.30936	0.348206	0.389944	-0.731767	-0.738402	-0.791715	0.589684	0.34917	-0.753961	2.19858
PITPNM3	8.59043	7.39736	6.22521	3.94986	2.33581	2.42289	-1.41594	-1.79854	-0.926961	7.40434	2.90286	-1.38048	2.19485
SNCG	2.09368	2.17005	2.70323	1.14525	0.428362	0.919252	-2.65098	-1.15809	-0.942372	2.32232	0.830953	-1.58382	2.19282
MAP10	0.302569	0.425968	0.491738	0.0722208	0.139286	0.0637663	-1.81817	-2.21223	-2.57546	0.406758	0.0917578	-2.20195	2.19121
PCDHGB6	0.536488	0.388625	0.455808	0.251039	0.215182	0.188068	-1.08216	-1.48206	-0.651011	0.460307	0.218096	-1.07174	2.1896
PPP1R9A	0.747052	0.65304	0.879816	0.363423	0.443053	0.379493	-0.991235	-0.949459	-0.866948	0.759969	0.395323	-0.935881	2.18586
FAM131C	2.53606	2.10824	3.00209	1.17734	0.97458	1.26415	-1.62351	-0.976454	-0.861634	2.5488	1.13869	-1.15386	2.18132
C16orf89	0.105667	0.0644242	0.111943	0.01156	0	0.0222692	-5.92251	-2.14593	-2.35396	0.0940113	0.0112764	-3.47413	2.15508
PCDHB14	0.194042	0.124654	0.13036	0.00414211	0.0174296	0.0438866	-2.85759	-2.10378	-4.75972	0.149686	0.0218194	-3.24036	2.15298
REXO5	4.31532	4.41498	3.70191	2.71437	1.55047	1.90467	-1.25698	-1.15232	-0.723449	4.14407	2.0565	-1.04425	2.15227
BOP1	106.268	109.538	85.3741	62.9215	44.5405	43.6028	-0.940622	-1.25792	-0.821625	100.393	50.3549	-1.00672	2.15141
SHCBP1	29.7176	28.9054	22.2189	15.8229	12.9616	13.3634	-0.779471	-1.12572	-0.891133	26.9473	14.0493	-0.93211	2.15017
NAP1L2	2.04596	2.69191	2.12891	1.17889	1.33177	1.10482	-0.678309	-0.861217	-1.21245	2.28893	1.20516	-0.917326	2.14784
DEPTOR	2.08956	2.02948	1.56117	1.01821	0.487261	0.499987	-1.6805	-2.03484	-1.01652	1.8934	0.668487	-1.57729	2.14537
PKMYT1	60.2496	59.0223	46.5492	34.7878	27.7789	27.0161	-0.746699	-1.12983	-0.784494	55.2737	29.8609	-0.887008	2.14237
CRIP2	36.4465	32.8017	22.3403	10.8973	5.93724	5.58183	-1.91338	-2.67934	-1.61149	30.5295	7.47211	-2.06807	2.14192
PRR16	4.13649	4.34841	3.65181	2.65321	1.65785	1.43303	-1.14062	-1.50137	-0.734343	4.04557	1.9147	-1.12544	2.11943
CTLA4	0.0390747	0.0667059	0.0413956	0.00854957	0	0	-4.9461	-5.1548	-2.82991	0.0490587	0.00284986	-4.31027	2.11641
EXO5	1.37262	0.956429	0.903648	0.343234	0.120358	0.322339	-2.89599	-2.05923	-1.49721	1.07757	0.261977	-2.15081	2.11293
CD74	2.31188	1.71168	1.39416	0.373544	0.567607	0.33981	-1.29585	-2.73416	-2.21373	1.80591	0.426987	-2.08124	2.11164
PADI1	0.389732	0.445531	0.335465	0.229173	0.201838	0.241274	-0.732462	-0.663019	-0.978729	0.390243	0.224095	-0.791404	2.09725
FBXL8	2.17	2.36859	1.66514	1.01632	0.647968	0.998702	-1.36134	-1.09128	-1.24138	2.06791	0.887665	-1.23133	2.0917
ZNF256	0.166213	0.17921	0.305833	0	0	0	-7.94877	-7.37039	-7.49229	0.217085	0	-7.60382	2.08665
LOC105372412	0.212362	0.25688	0.152984	0.0371721	0.0729942	0.042965	-1.05713	-2.2527	-2.77829	0.207409	0.0510438	-2.02937	2.08662
ZNF480	2.30727	2.31954	1.92557	1.49821	1.04831	1.3275	-0.87882	-0.770001	-0.652271	2.18413	1.29134	-0.767031	2.07809
MMP28	0.147343	0.109914	0.0826381	0.0303423	0	0	-6.08979	-7.21095	-1.84467	0.113298	0.0101141	-5.04847	2.07648
TUBB3	92.1102	91.7572	67.3012	46.4336	42.489	38.6749	-0.665483	-1.22467	-1.00446	83.7228	42.5325	-0.964872	2.07553
ZNF726	0.435302	0.461566	0.401006	0.298157	0.174252	0.247298	-1.19814	-0.785868	-0.650369	0.432625	0.239902	-0.878124	2.06858
CAV1	406.634	414.252	329.412	251.731	167.483	167.787	-0.977834	-1.24983	-0.740453	383.432	195.667	-0.989371	2.06806
LAMB4	0.0580676	0.0743472	0.0922749	0.0222342	0.0133656	0.0305943	-2.74273	-0.888308	-1.74427	0.0748966	0.0220647	-1.79177	2.05568
COL6A3	166.161	144.709	112.1	71.6617	60.3758	62.7613	-0.894692	-1.37736	-1.03571	140.99	64.9329	-1.10259	2.04004
CA9	0.168754	0.223415	0.306476	0.0105496	0	0.0609684	-7.49153	-1.4214	-4.25538	0.232882	0.0238393	-4.38944	2.03932
H1F0	18.7719	21.6103	14.1903	7.94692	8.44889	7.09126	-0.749953	-1.37708	-1.46497	18.1908	7.82902	-1.19733	2.03597
CEACAM1	0.412149	0.378051	0.267191	0.134595	0.105721	0.160756	-1.33239	-1.32726	-1.50684	0.352464	0.133691	-1.38883	2.03088
DUOXA1	0.476267	0.353983	0.224247	0.00661636	0.00928031	0.0127458	-4.44543	-5.10517	-5.58706	0.351499	0.00954748	-5.04589	2.03053
MYO15A	0.0497397	0.0426989	0.0569096	0.0243781	0.0146544	0.0285127	-1.93885	-0.770806	-0.824502	0.0497827	0.0225151	-1.17805	2.03017
SLC16A2	38.0326	40.7993	31.3906	24.8864	20.4835	20.2937	-0.617816	-0.878916	-0.735005	36.7408	21.8879	-0.743913	2.02675
RUNX1T1	0.191462	0.208604	0.221274	0.128397	0.042734	0.0817492	-2.36474	-1.19771	-0.720713	0.207113	0.0842933	-1.42772	2.02576
PTN	14.9202	14.2799	10.6983	7.54852	4.90816	4.2839	-1.12584	-1.7727	-0.941439	13.2995	5.58019	-1.27999	2.02296
LOC112267859	0.0296145	0.0192595	0.0418313	0	0	0	-4.9461	-4.7532	-4.17415	0.0302351	0	-4.62448	2.01006
MEF2C	1.39477	1.52813	1.21031	0.883328	0.684023	0.463817	-0.824761	-1.56032	-0.812287	1.37774	0.677056	-1.06579	1.99977
OR2L13	0.273665	0.181153	0.227794	0.0342161	0.0719889	0.10711	-1.64501	-1.31714	-2.38808	0.227538	0.0711051	-1.78341	1.99883
TPK1	5.92861	5.61393	4.02612	2.77493	1.77726	1.88562	-1.18122	-1.62496	-1.03817	5.18956	2.14594	-1.28145	1.98379
CFAP54	0.279998	0.37069	0.31146	0.18029	0.181682	0.107903	-0.77865	-1.34657	-1.06075	0.320716	0.156625	-1.06199	1.98231
RNF227	0.825772	0.640476	0.810283	0.367283	0.481927	0.473592	-0.750403	-0.773856	-0.822742	0.758844	0.440934	-0.782334	1.98181
LXN	2.0032	1.85281	3.08109	0.662321	0.510035	0.325229	-2.59176	-2.5893	-1.50351	2.31236	0.499195	-2.22819	1.98074
ROGDI	4.88796	4.58232	6.15218	2.94355	3.13782	2.92974	-0.972932	-0.710945	-0.66012	5.20749	3.0037	-0.781332	1.97963
CSAG1	0.219795	0.33353	0.206978	0.0854957	0.0599595	0.0411748	-1.73209	-2.31357	-1.95067	0.253434	0.06221	-1.99878	1.97539
NCALD	1.08908	1.29293	0.800019	0.454104	0.390993	0.359442	-1.03347	-1.57046	-1.53014	1.06068	0.401513	-1.37802	1.97387
MT1F	1.25851	1.10888	1.72033	0.426368	0.398692	0.616018	-2.09538	-0.998028	-1.39092	1.36257	0.48036	-1.49478	1.96384
MYPN	0.844325	0.900562	0.713492	0.549185	0.326674	0.315724	-1.12788	-1.39081	-0.734964	0.81946	0.397194	-1.08455	1.96136
C1QL1	2.5633	2.56151	1.85452	1.29133	1.18192	1.31759	-0.651081	-0.932086	-1.00915	2.32644	1.26361	-0.864107	1.94428
ZNF160	3.29093	2.79033	4.25184	1.42063	1.64634	1.54357	-1.3704	-1.06468	-0.99545	3.44437	1.53685	-1.14351	1.93137
GAGE2A	3.70272	7.8317	4.76584	0.0302863	0.0849611	0	-5.73196	-9.85674	-7.85729	5.43342	0.0384158	-7.81533	1.91779
SH3TC2	1.53194	1.56394	2.36973	0.728122	0.500682	0.549047	-2.24449	-1.45295	-1.12468	1.82187	0.592617	-1.60737	1.91468
MAEL	0.0721775	0.150878	0.0983116	0.00902429	0	0.00869221	-6.08979	-2.86807	-3.91671	0.107122	0.0059055	-4.29152	1.91125
CAPSL	0.206562	0.322405	0.415779	0.0180784	0.076072	0.0348263	-2.4078	-2.46375	-4.00912	0.314915	0.0429922	-2.96022	1.90557
GPC1	21.1493	21.3761	13.722	8.88478	6.516	6.89237	-1.07631	-1.59019	-1.28836	18.7491	7.43105	-1.31829	1.90509
ATP2B2	0.508263	0.326682	0.420193	0.193315	0.163273	0.206224	-1.3639	-1.27299	-0.777902	0.418379	0.187604	-1.13826	1.8904
ACSM5	0.107129	0.176855	0.165873	0.0649106	0.0101162	0.0069469	-3.88925	-3.75031	-1.45442	0.149953	0.0273246	-3.03133	1.88972
ECM2	1.16089	1.39185	1.66956	0.726536	0.827989	0.738072	-1.01294	-0.625623	-0.959	1.40743	0.764199	-0.865853	1.88906
MST1R	0.101911	0.086988	0.112462	0.0371636	0.0260635	0.064433	-2.08596	-0.630355	-1.23777	0.100454	0.0425534	-1.31803	1.88497
FBXO32	19.329	20.8777	29.5329	9.85709	9.38409	10.1602	-1.65595	-0.900545	-1.10453	23.2465	9.80046	-1.22034	1.87196
C22orf34	0.752767	0.716678	0.400656	0.194797	0.108847	0.102204	-1.87954	-2.85099	-1.90005	0.623367	0.135283	-2.21019	1.86926
CYP27A1	1.9385	1.50121	1.32406	0.595292	0.845413	0.817076	-0.648449	-1.21816	-1.35483	1.58792	0.752594	-1.07381	1.8627
COL18A1	0.840282	0.786057	0.504885	0.282642	0.292521	0.208806	-0.788447	-1.9796	-1.49629	0.710408	0.261323	-1.42145	1.85896
ZNF765-ZNF761	0.0593319	0.0374509	0.0295793	0.00610911	0	0.00588431	-5.92251	-3.22248	-2.56041	0.0421207	0.00399781	-3.9018	1.85606
KRT19	20.9872	20.0129	12.2785	7.30927	5.36872	5.05183	-1.19517	-2.02705	-1.47478	17.7595	5.90994	-1.56567	1.85177
C1QTNF12	0.857214	0.652251	0.599365	0.375118	0.357784	0.39022	-0.742354	-1.10426	-0.816606	0.702944	0.374374	-0.88774	1.8456
HSD3B7	9.62652	8.00262	7.14698	5.34919	2.70443	2.96278	-1.40356	-1.67247	-0.602892	8.2587	3.67213	-1.22631	1.83639
MIOX	0.276548	0.250505	0.15695	0.0345765	0.0969961	0.0416302	-0.688356	-2.67221	-2.83821	0.228001	0.0577343	-2.06626	1.8352
SPON1	5.92098	6.22465	4.50533	3.48559	1.57739	1.93562	-1.51575	-1.58556	-0.858342	5.55032	2.33286	-1.31988	1.81909
LYNX1	0.113844	0.0951909	0.172295	0.0427015	0.0199648	0.0205651	-3.07493	-2.41548	-1.16953	0.12711	0.0277438	-2.21998	1.81834
PSCA	2.09009	2.37872	2.97174	1.10718	1.55297	1.23645	-0.93708	-0.729128	-1.12362	2.48019	1.29887	-0.929944	1.81202
XKR3	0.573371	0.688404	0.478933	0.337761	0.175966	0.288151	-1.43839	-0.962328	-1.04627	0.580236	0.267293	-1.149	1.81182
RASL10B	1.50418	1.03518	1.20605	0.680772	0.613395	0.733887	-0.976516	-1.0075	-0.626016	1.24847	0.676018	-0.87001	1.80974
KLHL38	0.110458	0.12212	0.187231	0.00644491	0.054239	0.024831	-1.76981	-2.08938	-4.09596	0.139936	0.028505	-2.65172	1.80346
TMEM100	0.739147	0.791145	0.576411	0.431269	0.151228	0.276933	-1.92211	-1.38532	-0.895342	0.702234	0.286477	-1.40092	1.79654
SLC26A4	0.400099	0.37602	0.253284	0.179354	0.119794	0.148075	-1.07776	-1.40341	-1.08742	0.343134	0.149075	-1.18953	1.78968
TSPAN18	1.05099	0.850105	0.524234	0.0996485	0.236534	0.199347	-1.14804	-2.36824	-3.10806	0.808444	0.17851	-2.20811	1.78008
FAM155A	0.519988	0.558371	0.674713	0.141115	0.341433	0.326213	-0.983433	-0.644665	-2.0026	0.584357	0.269587	-1.21023	1.77888
KRT7	1.95129	1.59145	1.25387	0.914547	0.523581	0.494379	-1.25943	-1.95086	-0.820198	1.59887	0.644169	-1.34349	1.76838
SGF29	9.47007	10.6902	7.194	5.58339	4.38561	4.63698	-0.715716	-1.00267	-0.958704	9.1181	4.86866	-0.892363	1.75874
IGFBP6	88.2457	83.8683	64.1965	54.0715	40.6861	39.9861	-0.659883	-1.11471	-0.655066	78.7702	44.9146	-0.809887	1.75272
DYNAP	0.258216	0.194643	0.360592	0.0924509	0.0144083	0.0791546	-4.49581	-1.66207	-1.0847	0.27115	0.0620046	-2.4142	1.74557
MMP17	0.154087	0.183716	0.0816197	0.0299684	0.0210173	0.0144328	-1.89937	-3.3044	-2.59838	0.139808	0.0218062	-2.60072	1.73712
RAB39A	1.30221	0.83703	1.19775	0.32689	0.508075	0.612703	-1.23683	-1.05903	-1.37513	1.11233	0.482556	-1.22366	1.73564
KCTD19	0.371092	0.386545	0.573041	0.209181	0.177586	0.190879	-1.68707	-0.929289	-0.905373	0.443559	0.192549	-1.17391	1.73008
BTG2	3.38878	2.34103	3.64867	1.53741	1.5027	1.71404	-1.28121	-0.955774	-0.628208	3.12616	1.58472	-0.955065	1.72117
DIRAS3	0.598894	0.445125	0.312198	0.183038	0.0583489	0.06411	-2.39481	-3.175	-1.29874	0.452072	0.101832	-2.28952	1.71738
TRIML1	0.0306635	0.0299125	0.0541413	0	0.0125474	0	-1.99129	-4.7532	-4.73223	0.0382391	0.00418246	-3.82557	1.71503
PRAMEF1	1.33306	1.22985	0.536432	0.126618	0.0253713	0.0871137	-4.32676	-3.89045	-3.28952	1.03311	0.0797012	-3.83558	1.7135
LARGE1	0.199922	0.174497	0.111472	0.0644635	0.0193754	0.0620914	-2.4813	-1.65029	-1.44983	0.161964	0.0486435	-1.86047	1.70581
HIST1H3J	0.706287	1.14831	0.831375	0.412097	0.192673	0.396932	-2.07974	-0.797243	-1.49006	0.895326	0.333901	-1.45568	1.7034
RAG1	0.337892	0.249959	0.235658	0.162649	0.148634	0.106816	-0.665453	-1.63125	-0.640727	0.274503	0.139366	-0.979143	1.69784
DCST1	0.813307	0.92292	0.66819	0.559278	0.356573	0.32182	-0.905792	-1.30776	-0.743469	0.801472	0.412557	-0.985675	1.68913
LMO1	3.07499	3.0468	4.82676	1.63447	1.4625	0.868595	-1.723	-1.7944	-0.919521	3.64952	1.32186	-1.47898	1.67308
LRRC2	0.0900281	0.0487906	0.0688822	0.0306417	0.0122797	0.0210815	-2.42335	-2.03807	-0.682665	0.0692336	0.0213343	-1.7147	1.67178
ITGB8	1.23894	1.07078	0.812848	0.623963	0.469615	0.58268	-0.793064	-1.06075	-0.800706	1.04086	0.558752	-0.884839	1.66067
CDC42EP1	66.4838	71.8131	50.5904	43.6876	32.0999	32.4425	-0.658234	-1.00782	-0.738839	62.9624	36.0767	-0.801633	1.65103
CTF1	1.22249	1.71899	2.25184	0.549422	0.500238	0.789164	-2.16887	-0.603373	-1.66511	1.73111	0.612941	-1.47912	1.64412
GBGT1	0.160549	0.10134	0.240119	0.00826545	0.0231868	0.0318452	-3.30111	-2.26866	-3.47331	0.167336	0.0210991	-3.01436	1.63706
ARID3C	0.271632	0.316682	0.238635	0.179749	0.0325319	0.10053	-2.84131	-1.40008	-0.836166	0.27565	0.10427	-1.69252	1.62623
ASIC2	0.532037	0.423557	0.259144	0.17127	0.0225215	0.00515525	-3.47649	-6.48196	-1.32452	0.404913	0.0663156	-3.76099	1.62539
GRAP2	0.0601149	0.0959606	0.0463167	0.00478298	0	0.0230349	-5.92251	-1.33342	-4.17787	0.0674641	0.00927262	-3.81127	1.6249
CRYM	3.40228	2.95689	5.2296	1.22356	1.45801	1.47056	-1.8434	-1.1821	-1.29382	3.86292	1.38404	-1.43977	1.62013
TMEM169	0.419666	0.288671	0.302095	0.0988866	0.132097	0.213174	-1.19068	-0.947955	-1.56139	0.336811	0.148052	-1.23334	1.60985
DMRT3	0.154865	0.218215	0.319012	0.075299	0.0633701	0.0435169	-2.31161	-1.78134	-1.54435	0.230697	0.0607286	-1.8791	1.6004
KCNJ2	0.257597	0.383724	0.531043	0.0913985	0.102559	0.137922	-2.36873	-0.872121	-2.08678	0.390788	0.110626	-1.77588	1.60035
TMEM163	0.198708	0.290762	0.257291	0.154587	0.121966	0.0558369	-1.06919	-1.78134	-0.92759	0.24892	0.110797	-1.25937	1.59943
MSLN	0.97376	1.28366	0.743494	0.545125	0.25846	0.155301	-1.52181	-2.61352	-1.25587	1.00031	0.319629	-1.79707	1.59901
LRRC29	1.4911	0.831186	0.902663	0.400825	0.326866	0.29629	-1.46319	-2.29934	-1.0717	1.07498	0.341327	-1.61141	1.59243
FAM180A	0.10736	0.146623	0.0966765	0.046981	0	0.0588279	-6.99733	-0.834079	-1.6508	0.116887	0.0352697	-3.16074	1.592
FAM83A	3.2734	4.66702	5.09571	2.78013	1.59309	1.76889	-1.67885	-0.860406	-0.769021	4.34538	2.04737	-1.10276	1.59073
ACOT2	9.84816	10.2492	14.1765	5.96167	7.2405	6.17269	-0.971112	-0.646557	-0.803389	11.4246	6.45829	-0.807019	1.58707
RNF212	0.206466	0.20141	0.448972	0	0	0.00916057	-8.18888	-4.29378	-7.34874	0.285616	0.00305352	-6.61047	1.5867
NDP	2.49891	2.53813	1.45752	1.13039	0.723823	0.73375	-1.01043	-1.7392	-1.18801	2.16485	0.862653	-1.31255	1.58091
SLC8A1	4.65624	4.5422	3.39419	3.01954	1.64515	1.64732	-1.0466	-1.47157	-0.610832	4.19754	2.104	-1.043	1.5772
SHANK2	0.1583	0.170398	0.0771046	0.0525515	0.0111682	0.0153387	-2.76114	-3.32279	-1.71491	0.135268	0.0263528	-2.59961	1.56102
LOC105371371	0.108415	0.05288	0.0574274	0	0	0.0228485	-3.99216	-2.07818	-4.17415	0.0729076	0.00761616	-3.41483	1.55295
GBP6	0.0592242	0.0844385	0.13031	0.0119615	0.0111851	0.0307236	-3.47014	-0.908283	-2.78776	0.0913242	0.0179567	-2.38873	1.55247
FMOD	0.0345518	0.0561759	0.0854093	0.0100799	0.00706922	0.00970902	-3.45229	-1.73772	-2.42442	0.0587123	0.00895273	-2.53814	1.55207
VWA5B1	0.0374228	0.0616043	0.0644241	0.0286585	0.0229699	0.0118303	-1.47649	-1.61257	-1.11854	0.0544837	0.0211529	-1.40253	1.55192
NYAP1	0.468896	0.280165	0.428444	0.184671	0.215854	0.0988196	-0.988246	-2.21154	-0.621292	0.392502	0.166448	-1.27369	1.54973
MECOM	12.0924	12.1807	8.84375	7.99605	5.07141	6.02478	-0.804166	-0.977797	-0.629044	11.039	6.36408	-0.803669	1.54425
KLHL10	0.0546022	0.115407	0.086768	0.023894	0.0335145	0.00767159	-1.34099	-2.64958	-2.24435	0.0855925	0.0216934	-2.07831	1.54136
DSCAML1	0.885334	0.762225	0.413886	0.154418	0.23593	0.231072	-0.811654	-1.90898	-2.32248	0.687148	0.20714	-1.68103	1.54092
EGFL7	2.7296	2.04759	1.99462	1.31668	1.18329	1.60238	-0.754629	-0.740834	-0.658429	2.25727	1.36745	-0.717964	1.53711
PLCXD3	0.317358	0.288946	0.123276	0.0416629	0.0129862	0.0579653	-3.17631	-2.41351	-2.7977	0.243193	0.0375381	-2.79584	1.53231
CNGA3	0.0672092	0.0437087	0.0237337	0	0.00550035	0.00377715	-1.99129	-3.95506	-6.43069	0.0448839	0.0030925	-4.12568	1.52336
MEST	1.79914	1.89819	1.2025	1.04749	0.398117	0.598857	-1.59407	-1.55836	-0.878959	1.63328	0.681488	-1.3438	1.51686
NALCN	4.307	3.9596	2.67549	2.34752	1.46265	1.50903	-0.872996	-1.4856	-0.775965	3.64736	1.77306	-1.04485	1.51092
FAM13C	0.625386	0.363803	0.273522	0.085365	0.077476	0.0677137	-1.81097	-3.16769	-2.10465	0.420904	0.0768515	-2.36111	1.50629
TTPA	1.21459	1.2332	0.735273	0.571277	0.426003	0.550255	-0.7877	-1.1137	-1.13066	1.06102	0.515845	-1.01069	1.49232
HSF4	2.7192	2.50245	1.26565	0.865982	0.539847	0.630221	-1.22961	-2.08053	-1.55183	2.16243	0.678683	-1.62066	1.48455
CPA4	8.85618	9.94144	6.31701	5.67533	2.24588	2.37624	-1.49352	-1.87039	-0.830493	8.37154	3.43249	-1.39813	1.47447
BAGE2	0.386821	0.377347	0.22066	0.173614	0.0730549	0.150503	-1.57831	-1.32813	-1.13663	0.328276	0.13239	-1.34769	1.46878
TSPAN1	4.05067	3.93949	2.28868	1.9015	1.13013	1.45901	-1.01886	-1.44503	-1.07214	3.42628	1.49688	-1.17867	1.46316
MYLK3	0.0532668	0.0404151	0.0877811	0.0181297	0.0108983	0.0174626	-2.96398	-1.56348	-1.16331	0.0604877	0.0154969	-1.89692	1.45776
CD24	2.98984	2.75875	1.56738	1.33533	0.633787	0.727546	-1.30676	-2.01038	-1.06814	2.43866	0.89889	-1.46176	1.45207
ADAMTS2	5.49805	4.86362	3.51683	3.06942	2.11173	2.63695	-0.737649	-1.03265	-0.685812	4.62617	2.60603	-0.818703	1.45158
SAMD9L	8.70629	7.50215	5.47171	4.67339	3.43766	4.12709	-0.672464	-1.04961	-0.704626	7.22672	4.07938	-0.808899	1.44876
RASSF6	0.0105271	0.0308079	0.0223048	0.00307113	0.00430766	0	-2.24803	-4.7532	-3.18718	0.0212133	0.0024596	-3.39614	1.44793
CRIP1	2.65708	2.02024	0.869307	0.341983	0	0.230579	-7.30003	-3.47423	-2.56853	1.84887	0.190854	-4.4476	1.44616
ELFN1	0.0536825	0.0241697	0.0218735	0.00361409	0	0	-5.25864	-6.82692	-2.61147	0.0332419	0.0012047	-4.89901	1.44385
SPTBN4	0.191897	0.222466	0.103121	0.060851	0.0273125	0.0726787	-1.90342	-1.36963	-1.88649	0.172495	0.0536141	-1.71985	1.44324
IKZF2	0.848764	0.831576	0.433951	0.329434	0.265013	0.228651	-0.712868	-1.86399	-1.35712	0.704764	0.274366	-1.31133	1.44267
JUP	2.96564	3.04294	5.38507	1.00633	1.46043	1.42516	-1.88395	-1.02962	-1.61755	3.79788	1.29731	-1.51037	1.44014
TMEM204	0.537725	0.482591	0.262045	0.225897	0.0264042	0.0634621	-3.24006	-3.03151	-1.11268	0.427454	0.105254	-2.46142	1.43839
KCNK2	1.64623	1.79485	0.680327	0.437143	0.193956	0.154674	-1.80861	-3.37973	-2.05803	1.3738	0.261925	-2.41546	1.43485
ODF3B	0.754101	0.829943	1.53633	0.270766	0.284839	0.260802	-2.42194	-1.49672	-1.62972	1.04012	0.272136	-1.84946	1.43356
SKIDA1	0.156653	0.0938729	0.128024	0.0430896	0.0714277	0.0735753	-0.840983	-1.06042	-1.14045	0.126183	0.0626975	-1.01395	1.43118
SPANXD	0.460765	0.34372	0.229709	0.189771	0.0332723	0.0228485	-2.65516	-4.13434	-0.868026	0.344732	0.0819639	-2.55251	1.42503
ADH1C	0.0533443	0.0208151	0.0226051	0	0	0	-3.99216	-5.4686	-4.17415	0.0322548	0	-4.54497	1.4221
ZNF501	0.121716	0.288356	0.208769	0.0101454	0.0782661	0.0537461	-1.40796	-1.1424	-4.76141	0.20628	0.0473859	-2.43726	1.42028
LURAP1L	10.0452	11.0831	5.71307	4.90375	2.96221	2.59666	-0.949245	-1.92408	-1.19806	8.94711	3.48754	-1.35713	1.41729
C1orf116	0.776765	1.33556	0.619994	0.347674	0.200288	0.0986701	-1.62968	-2.94441	-1.9622	0.910773	0.215544	-2.17876	1.41461
AP1M2	1.14157	1.29922	0.933555	0.83259	0.184392	0.287015	-2.33301	-1.96032	-0.663051	1.12478	0.434666	-1.65213	1.41386
LOC112268041	0.288858	0.388667	0.590925	0.148199	0.171186	0.134348	-1.78093	-1.07077	-1.40584	0.422817	0.151244	-1.41918	1.41319
GAGE13	0.863529	0.572818	1.31734	0.0906916	0.254414	0.349417	-2.3521	-1.2686	-2.62833	0.917895	0.231508	-2.08301	1.39498
CORO6	0.307233	0.385339	0.480473	0.243283	0.215518	0.0739991	-1.15477	-2.01437	-0.683427	0.391015	0.1776	-1.28419	1.37429
SEMA3E	0.597358	0.53924	0.327439	0.304322	0.156877	0.165352	-1.06152	-1.82368	-0.846435	0.488012	0.20885	-1.24388	1.37302
C2orf70	1.46733	1.30442	0.940215	0.869953	0.566532	0.718235	-0.731087	-1.00205	-0.605447	1.23732	0.71824	-0.779528	1.3571
CATSPERZ	0.302514	0.442657	0.186948	0.0882536	0.0928406	0.106258	-0.984462	-1.4577	-2.31057	0.310706	0.095784	-1.58424	1.3551
ACKR2	0.0950465	0.0432687	0.0402768	0.0110913	0.00777853	0.0053416	-2.24803	-3.95506	-1.917	0.0595307	0.00807049	-2.7067	1.34746
ANKRD31	0.200819	0.115053	0.151962	0.0502164	0.0860874	0.0913628	-0.818508	-1.10589	-1.21186	0.155945	0.0758889	-1.04542	1.33749
CMTM1	3.78651	2.21626	2.64753	1.08256	1.33251	1.83009	-0.990535	-1.02054	-1.05349	2.88344	1.41505	-1.02152	1.32836
HCK	0.163769	0.117716	0.0821824	0.0678937	0.0317433	0.0435969	-1.34099	-1.85886	-0.806713	0.121223	0.0477446	-1.33552	1.32765
NPIPB2	0.576073	0.705721	0.298048	0.175877	0.148014	0.225873	-1.00249	-1.31767	-2.01679	0.526614	0.183255	-1.44565	1.31386
DEFB123	0.200812	0.352609	0.595671	0.0703006	0.0493029	0.0677137	-3.45229	-1.48013	-2.27428	0.383031	0.062439	-2.40223	1.30405
ZNF385D	1.19196	0.991772	0.538529	0.494757	0.220561	0.225346	-1.2874	-2.37329	-1.02437	0.907421	0.313555	-1.56168	1.30347
